# Supplementary material for: Exploring Mouse Protein Function via Multiple Approaches
Source: PLoS One. 2016 Nov 15;11(11):e0166580. doi: 10.1371/journal.pone.0166580 (PMC5112993; doi:10.1371/journal.pone.0166580)
Supplement: S1 Table — The first column of the file is the protein entry ID in MfunGD. The other columns are the functional categories to which the protein belongs. (CSV) [file pone.0166580.s001.csv]

mc10000007	REGULATION OF METABOLISM AND PROTEIN FUNCTION	CELLULAR COMMUNICATION/SIGNAL TRANSDUCTION MECHANISM
mc10000023	METABOLISM	PROTEIN WITH BINDING FUNCTION OR COFACTOR REQUIREMENT (structural or catalytic)	SUBCELLULAR LOCALIZATION
mc10000024	PROTEIN FATE (folding modification destination)	PROTEIN WITH BINDING FUNCTION OR COFACTOR REQUIREMENT (structural or catalytic)	REGULATION OF METABOLISM AND PROTEIN FUNCTION	CELLULAR COMMUNICATION/SIGNAL TRANSDUCTION MECHANISM	INTERACTION WITH THE ENVIRONMENT	SYSTEMIC INTERACTION WITH THE ENVIRONMENT	BIOGENESIS OF CELLULAR COMPONENTS
mc10000030	TRANSCRIPTION	PROTEIN WITH BINDING FUNCTION OR COFACTOR REQUIREMENT (structural or catalytic)	CELLULAR COMMUNICATION/SIGNAL TRANSDUCTION MECHANISM	SYSTEMIC INTERACTION WITH THE ENVIRONMENT	ORGAN DIFFERENTIATION	SUBCELLULAR LOCALIZATION
mc10000036	CELLULAR COMMUNICATION/SIGNAL TRANSDUCTION MECHANISM	SUBCELLULAR LOCALIZATION
mc10000038	CELL CYCLE AND DNA PROCESSING	PROTEIN WITH BINDING FUNCTION OR COFACTOR REQUIREMENT (structural or catalytic)	DEVELOPMENT (Systemic)	SUBCELLULAR LOCALIZATION
mc10000039	PROTEIN SYNTHESIS	SUBCELLULAR LOCALIZATION
mc10000040	REGULATION OF METABOLISM AND PROTEIN FUNCTION	CELLULAR COMMUNICATION/SIGNAL TRANSDUCTION MECHANISM
mc10000046	REGULATION OF METABOLISM AND PROTEIN FUNCTION	CELLULAR COMMUNICATION/SIGNAL TRANSDUCTION MECHANISM	SYSTEMIC INTERACTION WITH THE ENVIRONMENT
mc10000052	METABOLISM
mc10000055	PROTEIN WITH BINDING FUNCTION OR COFACTOR REQUIREMENT (structural or catalytic)	CELLULAR TRANSPORT TRANSPORT FACILITIES AND TRANSPORT ROUTES	SUBCELLULAR LOCALIZATION
mc10000056	METABOLISM	PROTEIN FATE (folding modification destination)
mc10000057	CELLULAR TRANSPORT TRANSPORT FACILITIES AND TRANSPORT ROUTES	BIOGENESIS OF CELLULAR COMPONENTS	SUBCELLULAR LOCALIZATION
mc10000060	METABOLISM	CELL CYCLE AND DNA PROCESSING	PROTEIN FATE (folding modification destination)	PROTEIN WITH BINDING FUNCTION OR COFACTOR REQUIREMENT (structural or catalytic)	BIOGENESIS OF CELLULAR COMPONENTS	SUBCELLULAR LOCALIZATION
mc10000063	PROTEIN FATE (folding modification destination)
mc10000066	PROTEIN FATE (folding modification destination)	PROTEIN WITH BINDING FUNCTION OR COFACTOR REQUIREMENT (structural or catalytic)	REGULATION OF METABOLISM AND PROTEIN FUNCTION	CELLULAR COMMUNICATION/SIGNAL TRANSDUCTION MECHANISM
mc10000071	SUBCELLULAR LOCALIZATION
mc10000075	CELL CYCLE AND DNA PROCESSING
mc1000008	CELLULAR COMMUNICATION/SIGNAL TRANSDUCTION MECHANISM	INTERACTION WITH THE ENVIRONMENT	SYSTEMIC INTERACTION WITH THE ENVIRONMENT
mc1000010	TRANSCRIPTION	PROTEIN WITH BINDING FUNCTION OR COFACTOR REQUIREMENT (structural or catalytic)	SUBCELLULAR LOCALIZATION
mc10000105	PROTEIN FATE (folding modification destination)	PROTEIN WITH BINDING FUNCTION OR COFACTOR REQUIREMENT (structural or catalytic)	CELLULAR TRANSPORT TRANSPORT FACILITIES AND TRANSPORT ROUTES	CELLULAR COMMUNICATION/SIGNAL TRANSDUCTION MECHANISM	SUBCELLULAR LOCALIZATION
mc10000107	PROTEIN WITH BINDING FUNCTION OR COFACTOR REQUIREMENT (structural or catalytic)	CELLULAR COMMUNICATION/SIGNAL TRANSDUCTION MECHANISM
mc10000111	CELL CYCLE AND DNA PROCESSING	TRANSCRIPTION	PROTEIN WITH BINDING FUNCTION OR COFACTOR REQUIREMENT (structural or catalytic)	BIOGENESIS OF CELLULAR COMPONENTS	SUBCELLULAR LOCALIZATION
mc10000114	METABOLISM	ENERGY	PROTEIN FATE (folding modification destination)	REGULATION OF METABOLISM AND PROTEIN FUNCTION	CELLULAR COMMUNICATION/SIGNAL TRANSDUCTION MECHANISM	SYSTEMIC INTERACTION WITH THE ENVIRONMENT	DEVELOPMENT (Systemic)	SUBCELLULAR LOCALIZATION
mc10000123	PROTEIN WITH BINDING FUNCTION OR COFACTOR REQUIREMENT (structural or catalytic)	CELLULAR COMMUNICATION/SIGNAL TRANSDUCTION MECHANISM	INTERACTION WITH THE ENVIRONMENT	SYSTEMIC INTERACTION WITH THE ENVIRONMENT	DEVELOPMENT (Systemic)	TISSUE DIFFERENTIATION	SUBCELLULAR LOCALIZATION
mc10000128	PROTEIN WITH BINDING FUNCTION OR COFACTOR REQUIREMENT (structural or catalytic)	CELLULAR TRANSPORT TRANSPORT FACILITIES AND TRANSPORT ROUTES	SUBCELLULAR LOCALIZATION
mc10000129	TRANSCRIPTION	PROTEIN WITH BINDING FUNCTION OR COFACTOR REQUIREMENT (structural or catalytic)	SUBCELLULAR LOCALIZATION
mc10000132	TRANSCRIPTION	PROTEIN WITH BINDING FUNCTION OR COFACTOR REQUIREMENT (structural or catalytic)
mc10000137	METABOLISM	CELL RESCUE DEFENSE AND VIRULENCE
mc10000138	PROTEIN FATE (folding modification destination)	PROTEIN WITH BINDING FUNCTION OR COFACTOR REQUIREMENT (structural or catalytic)	BIOGENESIS OF CELLULAR COMPONENTS	SUBCELLULAR LOCALIZATION
mc10000142	ORGAN DIFFERENTIATION	SUBCELLULAR LOCALIZATION
mc10000151	TRANSCRIPTION	PROTEIN WITH BINDING FUNCTION OR COFACTOR REQUIREMENT (structural or catalytic)	CELLULAR COMMUNICATION/SIGNAL TRANSDUCTION MECHANISM	SUBCELLULAR LOCALIZATION
mc10000155	PROTEIN FATE (folding modification destination)	PROTEIN WITH BINDING FUNCTION OR COFACTOR REQUIREMENT (structural or catalytic)	DEVELOPMENT (Systemic)	ORGAN DIFFERENTIATION	SUBCELLULAR LOCALIZATION
mc10000164	CELLULAR COMMUNICATION/SIGNAL TRANSDUCTION MECHANISM
mc10000179	TRANSCRIPTION	PROTEIN WITH BINDING FUNCTION OR COFACTOR REQUIREMENT (structural or catalytic)	REGULATION OF METABOLISM AND PROTEIN FUNCTION	DEVELOPMENT (Systemic)	ORGAN DIFFERENTIATION	SUBCELLULAR LOCALIZATION
mc10000185	PROTEIN WITH BINDING FUNCTION OR COFACTOR REQUIREMENT (structural or catalytic)
mc1000019	PROTEIN SYNTHESIS	SUBCELLULAR LOCALIZATION
mc10000194	SUBCELLULAR LOCALIZATION
mc10000195	REGULATION OF METABOLISM AND PROTEIN FUNCTION
mc10000198	CELL FATE	SUBCELLULAR LOCALIZATION
mc1000020	METABOLISM	SUBCELLULAR LOCALIZATION
mc10000203	TRANSCRIPTION	PROTEIN WITH BINDING FUNCTION OR COFACTOR REQUIREMENT (structural or catalytic)	SUBCELLULAR LOCALIZATION
mc10000209	TRANSCRIPTION	PROTEIN WITH BINDING FUNCTION OR COFACTOR REQUIREMENT (structural or catalytic)	SUBCELLULAR LOCALIZATION
mc10000214	PROTEIN WITH BINDING FUNCTION OR COFACTOR REQUIREMENT (structural or catalytic)	CELLULAR COMMUNICATION/SIGNAL TRANSDUCTION MECHANISM	SUBCELLULAR LOCALIZATION
mc10000215	PROTEIN WITH BINDING FUNCTION OR COFACTOR REQUIREMENT (structural or catalytic)	REGULATION OF METABOLISM AND PROTEIN FUNCTION	CELLULAR COMMUNICATION/SIGNAL TRANSDUCTION MECHANISM	SUBCELLULAR LOCALIZATION
mc1000022	TRANSCRIPTION	PROTEIN WITH BINDING FUNCTION OR COFACTOR REQUIREMENT (structural or catalytic)	SUBCELLULAR LOCALIZATION
mc10000222	METABOLISM	PROTEIN FATE (folding modification destination)	CELLULAR TRANSPORT TRANSPORT FACILITIES AND TRANSPORT ROUTES	INTERACTION WITH THE ENVIRONMENT	DEVELOPMENT (Systemic)	SUBCELLULAR LOCALIZATION
mc10000224	METABOLISM	PROTEIN FATE (folding modification destination)	PROTEIN WITH BINDING FUNCTION OR COFACTOR REQUIREMENT (structural or catalytic)	REGULATION OF METABOLISM AND PROTEIN FUNCTION	CELLULAR COMMUNICATION/SIGNAL TRANSDUCTION MECHANISM	CELL FATE
mc10000225	PROTEIN WITH BINDING FUNCTION OR COFACTOR REQUIREMENT (structural or catalytic)	BIOGENESIS OF CELLULAR COMPONENTS	SUBCELLULAR LOCALIZATION
mc10000227	TRANSCRIPTION	PROTEIN WITH BINDING FUNCTION OR COFACTOR REQUIREMENT (structural or catalytic)	CELL FATE	SUBCELLULAR LOCALIZATION
mc1000023	DEVELOPMENT (Systemic)	ORGAN LOCALIZATION
mc10000230	METABOLISM	CELLULAR COMMUNICATION/SIGNAL TRANSDUCTION MECHANISM
mc10000235	CELL CYCLE AND DNA PROCESSING	ORGAN LOCALIZATION
mc10000236	CELL CYCLE AND DNA PROCESSING	TRANSCRIPTION	PROTEIN WITH BINDING FUNCTION OR COFACTOR REQUIREMENT (structural or catalytic)	CELLULAR TRANSPORT TRANSPORT FACILITIES AND TRANSPORT ROUTES	SUBCELLULAR LOCALIZATION
mc10000237	CELL CYCLE AND DNA PROCESSING	TRANSCRIPTION	PROTEIN WITH BINDING FUNCTION OR COFACTOR REQUIREMENT (structural or catalytic)	CELLULAR TRANSPORT TRANSPORT FACILITIES AND TRANSPORT ROUTES	SUBCELLULAR LOCALIZATION
mc10000240	METABOLISM	ENERGY	PROTEIN WITH BINDING FUNCTION OR COFACTOR REQUIREMENT (structural or catalytic)	SUBCELLULAR LOCALIZATION
mc10000242	PROTEIN SYNTHESIS	PROTEIN WITH BINDING FUNCTION OR COFACTOR REQUIREMENT (structural or catalytic)
mc10000243	METABOLISM	PROTEIN WITH BINDING FUNCTION OR COFACTOR REQUIREMENT (structural or catalytic)	CELLULAR TRANSPORT TRANSPORT FACILITIES AND TRANSPORT ROUTES	ORGAN LOCALIZATION
mc10000248	TRANSCRIPTION	PROTEIN WITH BINDING FUNCTION OR COFACTOR REQUIREMENT (structural or catalytic)
mc1000025	REGULATION OF METABOLISM AND PROTEIN FUNCTION	CELLULAR COMMUNICATION/SIGNAL TRANSDUCTION MECHANISM	SUBCELLULAR LOCALIZATION
mc10000256	METABOLISM	PROTEIN FATE (folding modification destination)	PROTEIN WITH BINDING FUNCTION OR COFACTOR REQUIREMENT (structural or catalytic)	CELL RESCUE DEFENSE AND VIRULENCE	CELL FATE	SUBCELLULAR LOCALIZATION
mc10000267	CELLULAR TRANSPORT TRANSPORT FACILITIES AND TRANSPORT ROUTES	SUBCELLULAR LOCALIZATION
mc10000269	METABOLISM	TRANSCRIPTION	PROTEIN WITH BINDING FUNCTION OR COFACTOR REQUIREMENT (structural or catalytic)	CELLULAR TRANSPORT TRANSPORT FACILITIES AND TRANSPORT ROUTES	DEVELOPMENT (Systemic)	SUBCELLULAR LOCALIZATION
mc10000271	TRANSCRIPTION	PROTEIN WITH BINDING FUNCTION OR COFACTOR REQUIREMENT (structural or catalytic)	DEVELOPMENT (Systemic)	SUBCELLULAR LOCALIZATION
mc10000274	METABOLISM	TRANSCRIPTION	PROTEIN FATE (folding modification destination)	PROTEIN WITH BINDING FUNCTION OR COFACTOR REQUIREMENT (structural or catalytic)	REGULATION OF METABOLISM AND PROTEIN FUNCTION	CELLULAR COMMUNICATION/SIGNAL TRANSDUCTION MECHANISM	DEVELOPMENT (Systemic)	SUBCELLULAR LOCALIZATION
mc10000283	METABOLISM	SUBCELLULAR LOCALIZATION
mc10000284	METABOLISM	SUBCELLULAR LOCALIZATION
mc10000286	REGULATION OF METABOLISM AND PROTEIN FUNCTION	CELLULAR COMMUNICATION/SIGNAL TRANSDUCTION MECHANISM
mc10000288	CELLULAR COMMUNICATION/SIGNAL TRANSDUCTION MECHANISM	INTERACTION WITH THE ENVIRONMENT	SUBCELLULAR LOCALIZATION
mc1000029	METABOLISM	ENERGY	PROTEIN WITH BINDING FUNCTION OR COFACTOR REQUIREMENT (structural or catalytic)	REGULATION OF METABOLISM AND PROTEIN FUNCTION	CELLULAR TRANSPORT TRANSPORT FACILITIES AND TRANSPORT ROUTES	SUBCELLULAR LOCALIZATION
mc10000290	CELLULAR COMMUNICATION/SIGNAL TRANSDUCTION MECHANISM	INTERACTION WITH THE ENVIRONMENT	SUBCELLULAR LOCALIZATION
mc10000299	PROTEIN WITH BINDING FUNCTION OR COFACTOR REQUIREMENT (structural or catalytic)	CELLULAR TRANSPORT TRANSPORT FACILITIES AND TRANSPORT ROUTES	SUBCELLULAR LOCALIZATION
mc10000302	METABOLISM	PROTEIN WITH BINDING FUNCTION OR COFACTOR REQUIREMENT (structural or catalytic)
mc10000305	CELL CYCLE AND DNA PROCESSING	PROTEIN WITH BINDING FUNCTION OR COFACTOR REQUIREMENT (structural or catalytic)	CELLULAR COMMUNICATION/SIGNAL TRANSDUCTION MECHANISM	INTERACTION WITH THE ENVIRONMENT	CELL FATE	ORGAN DIFFERENTIATION	SUBCELLULAR LOCALIZATION
mc10000306	METABOLISM	CELL CYCLE AND DNA PROCESSING	PROTEIN WITH BINDING FUNCTION OR COFACTOR REQUIREMENT (structural or catalytic)	DEVELOPMENT (Systemic)	TISSUE DIFFERENTIATION	SUBCELLULAR LOCALIZATION
mc10000312	METABOLISM	PROTEIN WITH BINDING FUNCTION OR COFACTOR REQUIREMENT (structural or catalytic)	SUBCELLULAR LOCALIZATION	ORGAN LOCALIZATION
mc10000317	PROTEIN FATE (folding modification destination)	CELLULAR TRANSPORT TRANSPORT FACILITIES AND TRANSPORT ROUTES	SUBCELLULAR LOCALIZATION
mc1000032	CELLULAR COMMUNICATION/SIGNAL TRANSDUCTION MECHANISM	SUBCELLULAR LOCALIZATION
mc10000323	CELL CYCLE AND DNA PROCESSING	PROTEIN FATE (folding modification destination)	CELLULAR COMMUNICATION/SIGNAL TRANSDUCTION MECHANISM	CELL FATE	BIOGENESIS OF CELLULAR COMPONENTS	SUBCELLULAR LOCALIZATION
mc1000033	PROTEIN WITH BINDING FUNCTION OR COFACTOR REQUIREMENT (structural or catalytic)	REGULATION OF METABOLISM AND PROTEIN FUNCTION	CELLULAR COMMUNICATION/SIGNAL TRANSDUCTION MECHANISM	INTERACTION WITH THE ENVIRONMENT	SYSTEMIC INTERACTION WITH THE ENVIRONMENT	SUBCELLULAR LOCALIZATION	TISSUE LOCALIZATION	ORGAN LOCALIZATION
mc10000336	TRANSCRIPTION	SUBCELLULAR LOCALIZATION
mc1000034	CELL CYCLE AND DNA PROCESSING	TRANSCRIPTION	SUBCELLULAR LOCALIZATION
mc10000343	PROTEIN WITH BINDING FUNCTION OR COFACTOR REQUIREMENT (structural or catalytic)	INTERACTION WITH THE ENVIRONMENT	DEVELOPMENT (Systemic)	BIOGENESIS OF CELLULAR COMPONENTS	SUBCELLULAR LOCALIZATION
mc10000348	METABOLISM	PROTEIN FATE (folding modification destination)	REGULATION OF METABOLISM AND PROTEIN FUNCTION	CELLULAR COMMUNICATION/SIGNAL TRANSDUCTION MECHANISM	SUBCELLULAR LOCALIZATION
mc10000352	CELL FATE
mc10000354	METABOLISM	ENERGY	SUBCELLULAR LOCALIZATION
mc10000355	CELL FATE	SUBCELLULAR LOCALIZATION
mc10000360	PROTEIN FATE (folding modification destination)	PROTEIN WITH BINDING FUNCTION OR COFACTOR REQUIREMENT (structural or catalytic)	SUBCELLULAR LOCALIZATION
mc10000361	ENERGY	PROTEIN WITH BINDING FUNCTION OR COFACTOR REQUIREMENT (structural or catalytic)	CELLULAR TRANSPORT TRANSPORT FACILITIES AND TRANSPORT ROUTES
mc10000371	METABOLISM
mc10000372	PROTEIN WITH BINDING FUNCTION OR COFACTOR REQUIREMENT (structural or catalytic)
mc10000378	TRANSCRIPTION	PROTEIN WITH BINDING FUNCTION OR COFACTOR REQUIREMENT (structural or catalytic)	DEVELOPMENT (Systemic)	TISSUE DIFFERENTIATION	ORGAN DIFFERENTIATION	SUBCELLULAR LOCALIZATION
mc10000401	PROTEIN FATE (folding modification destination)	PROTEIN WITH BINDING FUNCTION OR COFACTOR REQUIREMENT (structural or catalytic)	SYSTEMIC INTERACTION WITH THE ENVIRONMENT	SUBCELLULAR LOCALIZATION
mc10000402	CELLULAR TRANSPORT TRANSPORT FACILITIES AND TRANSPORT ROUTES
mc10000408	PROTEIN WITH BINDING FUNCTION OR COFACTOR REQUIREMENT (structural or catalytic)	SUBCELLULAR LOCALIZATION
mc10000410	CELLULAR COMMUNICATION/SIGNAL TRANSDUCTION MECHANISM
mc10000415	SUBCELLULAR LOCALIZATION	ORGAN LOCALIZATION
mc10000417	CELL CYCLE AND DNA PROCESSING	PROTEIN WITH BINDING FUNCTION OR COFACTOR REQUIREMENT (structural or catalytic)	SUBCELLULAR LOCALIZATION
mc10000421	DEVELOPMENT (Systemic)	BIOGENESIS OF CELLULAR COMPONENTS	TISSUE DIFFERENTIATION	ORGAN DIFFERENTIATION	SUBCELLULAR LOCALIZATION
mc10000424	METABOLISM	CELL CYCLE AND DNA PROCESSING	PROTEIN FATE (folding modification destination)	CELLULAR COMMUNICATION/SIGNAL TRANSDUCTION MECHANISM	CELL FATE	SUBCELLULAR LOCALIZATION
mc10000429	METABOLISM	SUBCELLULAR LOCALIZATION
mc10000436	CELL CYCLE AND DNA PROCESSING	TRANSCRIPTION	PROTEIN FATE (folding modification destination)	PROTEIN WITH BINDING FUNCTION OR COFACTOR REQUIREMENT (structural or catalytic)	SUBCELLULAR LOCALIZATION
mc10000437	PROTEIN WITH BINDING FUNCTION OR COFACTOR REQUIREMENT (structural or catalytic)
mc1000045	METABOLISM	PROTEIN FATE (folding modification destination)
mc10000450	METABOLISM	PROTEIN WITH BINDING FUNCTION OR COFACTOR REQUIREMENT (structural or catalytic)	INTERACTION WITH THE ENVIRONMENT	DEVELOPMENT (Systemic)	BIOGENESIS OF CELLULAR COMPONENTS	ORGAN DIFFERENTIATION	SUBCELLULAR LOCALIZATION
mc10000451	CELL CYCLE AND DNA PROCESSING	BIOGENESIS OF CELLULAR COMPONENTS	SUBCELLULAR LOCALIZATION
mc10000452	CELLULAR COMMUNICATION/SIGNAL TRANSDUCTION MECHANISM	ORGAN DIFFERENTIATION	SUBCELLULAR LOCALIZATION
mc10000464	PROTEIN WITH BINDING FUNCTION OR COFACTOR REQUIREMENT (structural or catalytic)	SYSTEMIC INTERACTION WITH THE ENVIRONMENT	CELL FATE
mc10000466	CELL CYCLE AND DNA PROCESSING	PROTEIN WITH BINDING FUNCTION OR COFACTOR REQUIREMENT (structural or catalytic)	SUBCELLULAR LOCALIZATION
mc10000468	CELL CYCLE AND DNA PROCESSING	PROTEIN WITH BINDING FUNCTION OR COFACTOR REQUIREMENT (structural or catalytic)	SUBCELLULAR LOCALIZATION
mc10000474	CELLULAR TRANSPORT TRANSPORT FACILITIES AND TRANSPORT ROUTES
mc10000475	PROTEIN FATE (folding modification destination)	CELLULAR TRANSPORT TRANSPORT FACILITIES AND TRANSPORT ROUTES
mc10000476	CELLULAR TRANSPORT TRANSPORT FACILITIES AND TRANSPORT ROUTES
mc10000479	SUBCELLULAR LOCALIZATION
mc10000485	METABOLISM	PROTEIN FATE (folding modification destination)	PROTEIN WITH BINDING FUNCTION OR COFACTOR REQUIREMENT (structural or catalytic)
mc10000488	CELLULAR TRANSPORT TRANSPORT FACILITIES AND TRANSPORT ROUTES	SUBCELLULAR LOCALIZATION
mc10000489	METABOLISM	ENERGY	PROTEIN WITH BINDING FUNCTION OR COFACTOR REQUIREMENT (structural or catalytic)	CELLULAR TRANSPORT TRANSPORT FACILITIES AND TRANSPORT ROUTES	SUBCELLULAR LOCALIZATION
mc10000493	CELL CYCLE AND DNA PROCESSING	TRANSCRIPTION	PROTEIN FATE (folding modification destination)	PROTEIN WITH BINDING FUNCTION OR COFACTOR REQUIREMENT (structural or catalytic)	SUBCELLULAR LOCALIZATION
mc10000495	PROTEIN FATE (folding modification destination)	PROTEIN WITH BINDING FUNCTION OR COFACTOR REQUIREMENT (structural or catalytic)	INTERACTION WITH THE ENVIRONMENT	CELL FATE	BIOGENESIS OF CELLULAR COMPONENTS	SUBCELLULAR LOCALIZATION
mc10000497	CELLULAR COMMUNICATION/SIGNAL TRANSDUCTION MECHANISM	SYSTEMIC INTERACTION WITH THE ENVIRONMENT	SUBCELLULAR LOCALIZATION
mc10000500	METABOLISM	CELLULAR COMMUNICATION/SIGNAL TRANSDUCTION MECHANISM	SUBCELLULAR LOCALIZATION
mc10000503	DEVELOPMENT (Systemic)	CELL TYPE LOCALIZATION
mc10000504	TRANSCRIPTION	PROTEIN WITH BINDING FUNCTION OR COFACTOR REQUIREMENT (structural or catalytic)	SUBCELLULAR LOCALIZATION
mc10000507	METABOLISM	ENERGY	PROTEIN WITH BINDING FUNCTION OR COFACTOR REQUIREMENT (structural or catalytic)	CELLULAR TRANSPORT TRANSPORT FACILITIES AND TRANSPORT ROUTES	SUBCELLULAR LOCALIZATION
mc10000508	METABOLISM	PROTEIN WITH BINDING FUNCTION OR COFACTOR REQUIREMENT (structural or catalytic)
mc10000509	TRANSCRIPTION	PROTEIN FATE (folding modification destination)	PROTEIN WITH BINDING FUNCTION OR COFACTOR REQUIREMENT (structural or catalytic)	SUBCELLULAR LOCALIZATION	ORGAN LOCALIZATION
mc1000051	PROTEIN WITH BINDING FUNCTION OR COFACTOR REQUIREMENT (structural or catalytic)	SUBCELLULAR LOCALIZATION
mc10000510	INTERACTION WITH THE ENVIRONMENT	SUBCELLULAR LOCALIZATION
mc10000517	CELL CYCLE AND DNA PROCESSING	CELL RESCUE DEFENSE AND VIRULENCE	SUBCELLULAR LOCALIZATION
mc1000052	CELL CYCLE AND DNA PROCESSING
mc10000523	CELL CYCLE AND DNA PROCESSING	PROTEIN WITH BINDING FUNCTION OR COFACTOR REQUIREMENT (structural or catalytic)	SUBCELLULAR LOCALIZATION
mc10000526	TRANSCRIPTION	PROTEIN WITH BINDING FUNCTION OR COFACTOR REQUIREMENT (structural or catalytic)	CELLULAR TRANSPORT TRANSPORT FACILITIES AND TRANSPORT ROUTES	CELL RESCUE DEFENSE AND VIRULENCE	CELL FATE	DEVELOPMENT (Systemic)	CELL TYPE DIFFERENTIATION	TISSUE DIFFERENTIATION	ORGAN DIFFERENTIATION	SUBCELLULAR LOCALIZATION
mc10000531	TRANSCRIPTION	PROTEIN WITH BINDING FUNCTION OR COFACTOR REQUIREMENT (structural or catalytic)	CELLULAR COMMUNICATION/SIGNAL TRANSDUCTION MECHANISM	INTERACTION WITH THE ENVIRONMENT	DEVELOPMENT (Systemic)	CELL TYPE DIFFERENTIATION	ORGAN DIFFERENTIATION	SUBCELLULAR LOCALIZATION
mc10000533	ENERGY	PROTEIN WITH BINDING FUNCTION OR COFACTOR REQUIREMENT (structural or catalytic)	CELLULAR TRANSPORT TRANSPORT FACILITIES AND TRANSPORT ROUTES	CELL TYPE DIFFERENTIATION	TISSUE DIFFERENTIATION	SUBCELLULAR LOCALIZATION
mc10000534	PROTEIN FATE (folding modification destination)	PROTEIN WITH BINDING FUNCTION OR COFACTOR REQUIREMENT (structural or catalytic)	CELLULAR TRANSPORT TRANSPORT FACILITIES AND TRANSPORT ROUTES	CELL RESCUE DEFENSE AND VIRULENCE	SUBCELLULAR LOCALIZATION
mc1000055	PROTEIN SYNTHESIS	SUBCELLULAR LOCALIZATION
mc10000550	SUBCELLULAR LOCALIZATION
mc10000556	PROTEIN WITH BINDING FUNCTION OR COFACTOR REQUIREMENT (structural or catalytic)	CELLULAR TRANSPORT TRANSPORT FACILITIES AND TRANSPORT ROUTES	SUBCELLULAR LOCALIZATION
mc1000056	METABOLISM	PROTEIN WITH BINDING FUNCTION OR COFACTOR REQUIREMENT (structural or catalytic)	SUBCELLULAR LOCALIZATION	ORGAN LOCALIZATION
mc10000564	CELL FATE	SUBCELLULAR LOCALIZATION
mc10000566	TRANSCRIPTION	PROTEIN SYNTHESIS	PROTEIN WITH BINDING FUNCTION OR COFACTOR REQUIREMENT (structural or catalytic)	DEVELOPMENT (Systemic)	CELL TYPE DIFFERENTIATION	ORGAN DIFFERENTIATION	SUBCELLULAR LOCALIZATION
mc10000578	PROTEIN FATE (folding modification destination)	SUBCELLULAR LOCALIZATION
mc10000580	PROTEIN SYNTHESIS	PROTEIN WITH BINDING FUNCTION OR COFACTOR REQUIREMENT (structural or catalytic)	SUBCELLULAR LOCALIZATION
mc10000581	SUBCELLULAR LOCALIZATION
mc10000585	CELL RESCUE DEFENSE AND VIRULENCE	SUBCELLULAR LOCALIZATION
mc1000060	CELL CYCLE AND DNA PROCESSING	TRANSCRIPTION	PROTEIN WITH BINDING FUNCTION OR COFACTOR REQUIREMENT (structural or catalytic)	SUBCELLULAR LOCALIZATION
mc10000601	TRANSCRIPTION	PROTEIN WITH BINDING FUNCTION OR COFACTOR REQUIREMENT (structural or catalytic)	SUBCELLULAR LOCALIZATION
mc10000602	TRANSCRIPTION	PROTEIN WITH BINDING FUNCTION OR COFACTOR REQUIREMENT (structural or catalytic)	DEVELOPMENT (Systemic)	TISSUE DIFFERENTIATION	ORGAN DIFFERENTIATION	SUBCELLULAR LOCALIZATION
mc10000608	PROTEIN WITH BINDING FUNCTION OR COFACTOR REQUIREMENT (structural or catalytic)	REGULATION OF METABOLISM AND PROTEIN FUNCTION	CELLULAR COMMUNICATION/SIGNAL TRANSDUCTION MECHANISM	SYSTEMIC INTERACTION WITH THE ENVIRONMENT	SUBCELLULAR LOCALIZATION
mc1000061	PROTEIN FATE (folding modification destination)	SUBCELLULAR LOCALIZATION
mc10000610	CELLULAR COMMUNICATION/SIGNAL TRANSDUCTION MECHANISM	SUBCELLULAR LOCALIZATION
mc10000612	TRANSCRIPTION	PROTEIN WITH BINDING FUNCTION OR COFACTOR REQUIREMENT (structural or catalytic)	SUBCELLULAR LOCALIZATION
mc10000616	TRANSCRIPTION	PROTEIN WITH BINDING FUNCTION OR COFACTOR REQUIREMENT (structural or catalytic)	REGULATION OF METABOLISM AND PROTEIN FUNCTION	DEVELOPMENT (Systemic)	TISSUE DIFFERENTIATION	SUBCELLULAR LOCALIZATION
mc10000618	METABOLISM	CELL CYCLE AND DNA PROCESSING	PROTEIN FATE (folding modification destination)	PROTEIN WITH BINDING FUNCTION OR COFACTOR REQUIREMENT (structural or catalytic)	SUBCELLULAR LOCALIZATION
mc10000619	SUBCELLULAR LOCALIZATION
mc1000062	METABOLISM	PROTEIN FATE (folding modification destination)	PROTEIN WITH BINDING FUNCTION OR COFACTOR REQUIREMENT (structural or catalytic)	CELLULAR COMMUNICATION/SIGNAL TRANSDUCTION MECHANISM	CELL FATE	SUBCELLULAR LOCALIZATION
mc10000620	PROTEIN WITH BINDING FUNCTION OR COFACTOR REQUIREMENT (structural or catalytic)	CELLULAR TRANSPORT TRANSPORT FACILITIES AND TRANSPORT ROUTES	CELLULAR COMMUNICATION/SIGNAL TRANSDUCTION MECHANISM	SUBCELLULAR LOCALIZATION
mc10000621	SUBCELLULAR LOCALIZATION
mc10000622	METABOLISM
mc10000624	TRANSCRIPTION	PROTEIN WITH BINDING FUNCTION OR COFACTOR REQUIREMENT (structural or catalytic)	SUBCELLULAR LOCALIZATION
mc10000631	REGULATION OF METABOLISM AND PROTEIN FUNCTION	CELLULAR TRANSPORT TRANSPORT FACILITIES AND TRANSPORT ROUTES
mc10000637	CELL CYCLE AND DNA PROCESSING	PROTEIN WITH BINDING FUNCTION OR COFACTOR REQUIREMENT (structural or catalytic)	SUBCELLULAR LOCALIZATION
mc10000643	METABOLISM	PROTEIN FATE (folding modification destination)	PROTEIN WITH BINDING FUNCTION OR COFACTOR REQUIREMENT (structural or catalytic)	CELL RESCUE DEFENSE AND VIRULENCE	SUBCELLULAR LOCALIZATION
mc10000660	CELLULAR TRANSPORT TRANSPORT FACILITIES AND TRANSPORT ROUTES	CELLULAR COMMUNICATION/SIGNAL TRANSDUCTION MECHANISM	SYSTEMIC INTERACTION WITH THE ENVIRONMENT	DEVELOPMENT (Systemic)	SUBCELLULAR LOCALIZATION
mc10000672	TRANSCRIPTION	PROTEIN FATE (folding modification destination)	PROTEIN WITH BINDING FUNCTION OR COFACTOR REQUIREMENT (structural or catalytic)	CELL RESCUE DEFENSE AND VIRULENCE	DEVELOPMENT (Systemic)	SUBCELLULAR LOCALIZATION
mc10000673	SUBCELLULAR LOCALIZATION
mc10000674	METABOLISM	PROTEIN WITH BINDING FUNCTION OR COFACTOR REQUIREMENT (structural or catalytic)	REGULATION OF METABOLISM AND PROTEIN FUNCTION
mc10000676	PROTEIN WITH BINDING FUNCTION OR COFACTOR REQUIREMENT (structural or catalytic)	CELLULAR TRANSPORT TRANSPORT FACILITIES AND TRANSPORT ROUTES
mc10000677	METABOLISM	CELL RESCUE DEFENSE AND VIRULENCE	SUBCELLULAR LOCALIZATION
mc1000068	TRANSCRIPTION	PROTEIN FATE (folding modification destination)	PROTEIN WITH BINDING FUNCTION OR COFACTOR REQUIREMENT (structural or catalytic)	REGULATION OF METABOLISM AND PROTEIN FUNCTION	SUBCELLULAR LOCALIZATION
mc10000683	PROTEIN FATE (folding modification destination)	PROTEIN WITH BINDING FUNCTION OR COFACTOR REQUIREMENT (structural or catalytic)	CELLULAR TRANSPORT TRANSPORT FACILITIES AND TRANSPORT ROUTES	SUBCELLULAR LOCALIZATION
mc10000687	PROTEIN WITH BINDING FUNCTION OR COFACTOR REQUIREMENT (structural or catalytic)	CELLULAR TRANSPORT TRANSPORT FACILITIES AND TRANSPORT ROUTES	CELLULAR COMMUNICATION/SIGNAL TRANSDUCTION MECHANISM	CELL FATE	DEVELOPMENT (Systemic)	ORGAN DIFFERENTIATION	SUBCELLULAR LOCALIZATION
mc10000692	PROTEIN WITH BINDING FUNCTION OR COFACTOR REQUIREMENT (structural or catalytic)	INTERACTION WITH THE ENVIRONMENT
mc10000694	CELL CYCLE AND DNA PROCESSING	TRANSCRIPTION	PROTEIN WITH BINDING FUNCTION OR COFACTOR REQUIREMENT (structural or catalytic)	SUBCELLULAR LOCALIZATION
mc10000696	METABOLISM	PROTEIN FATE (folding modification destination)	PROTEIN WITH BINDING FUNCTION OR COFACTOR REQUIREMENT (structural or catalytic)	SUBCELLULAR LOCALIZATION
mc10000697	METABOLISM	PROTEIN WITH BINDING FUNCTION OR COFACTOR REQUIREMENT (structural or catalytic)	SUBCELLULAR LOCALIZATION
mc10000698	PROTEIN WITH BINDING FUNCTION OR COFACTOR REQUIREMENT (structural or catalytic)
mc10000705	PROTEIN WITH BINDING FUNCTION OR COFACTOR REQUIREMENT (structural or catalytic)
mc10000707	PROTEIN FATE (folding modification destination)	PROTEIN WITH BINDING FUNCTION OR COFACTOR REQUIREMENT (structural or catalytic)	CELL RESCUE DEFENSE AND VIRULENCE
mc10000711	PROTEIN WITH BINDING FUNCTION OR COFACTOR REQUIREMENT (structural or catalytic)	SUBCELLULAR LOCALIZATION
mc10000712	METABOLISM	PROTEIN FATE (folding modification destination)	SUBCELLULAR LOCALIZATION
mc10000714	METABOLISM	SUBCELLULAR LOCALIZATION
mc10000715	PROTEIN WITH BINDING FUNCTION OR COFACTOR REQUIREMENT (structural or catalytic)	INTERACTION WITH THE ENVIRONMENT	SYSTEMIC INTERACTION WITH THE ENVIRONMENT	BIOGENESIS OF CELLULAR COMPONENTS	ORGAN DIFFERENTIATION	SUBCELLULAR LOCALIZATION	CELL TYPE LOCALIZATION
mc10000716	CELLULAR COMMUNICATION/SIGNAL TRANSDUCTION MECHANISM	SUBCELLULAR LOCALIZATION
mc10000723	CELLULAR TRANSPORT TRANSPORT FACILITIES AND TRANSPORT ROUTES
mc10000724	PROTEIN WITH BINDING FUNCTION OR COFACTOR REQUIREMENT (structural or catalytic)	CELLULAR COMMUNICATION/SIGNAL TRANSDUCTION MECHANISM	CELL FATE	DEVELOPMENT (Systemic)
mc10000729	METABOLISM	TRANSCRIPTION	REGULATION OF METABOLISM AND PROTEIN FUNCTION	SUBCELLULAR LOCALIZATION
mc10000730	METABOLISM	CELL FATE	SUBCELLULAR LOCALIZATION
mc10000734	PROTEIN WITH BINDING FUNCTION OR COFACTOR REQUIREMENT (structural or catalytic)	CELL FATE	SUBCELLULAR LOCALIZATION
mc10000736	METABOLISM	PROTEIN FATE (folding modification destination)	REGULATION OF METABOLISM AND PROTEIN FUNCTION	CELLULAR COMMUNICATION/SIGNAL TRANSDUCTION MECHANISM
mc10000737	CELLULAR COMMUNICATION/SIGNAL TRANSDUCTION MECHANISM	INTERACTION WITH THE ENVIRONMENT	CELL FATE	DEVELOPMENT (Systemic)	CELL TYPE DIFFERENTIATION	SUBCELLULAR LOCALIZATION
mc10000738	PROTEIN SYNTHESIS	PROTEIN WITH BINDING FUNCTION OR COFACTOR REQUIREMENT (structural or catalytic)	CELLULAR COMMUNICATION/SIGNAL TRANSDUCTION MECHANISM
mc1000074	PROTEIN FATE (folding modification destination)	PROTEIN WITH BINDING FUNCTION OR COFACTOR REQUIREMENT (structural or catalytic)
mc10000741	CELLULAR COMMUNICATION/SIGNAL TRANSDUCTION MECHANISM	SUBCELLULAR LOCALIZATION
mc10000742	METABOLISM	PROTEIN WITH BINDING FUNCTION OR COFACTOR REQUIREMENT (structural or catalytic)	SUBCELLULAR LOCALIZATION
mc10000743	PROTEIN WITH BINDING FUNCTION OR COFACTOR REQUIREMENT (structural or catalytic)	CELLULAR TRANSPORT TRANSPORT FACILITIES AND TRANSPORT ROUTES	CELLULAR COMMUNICATION/SIGNAL TRANSDUCTION MECHANISM	SUBCELLULAR LOCALIZATION
mc10000744	PROTEIN FATE (folding modification destination)	SUBCELLULAR LOCALIZATION
mc10000748	INTERACTION WITH THE ENVIRONMENT	SUBCELLULAR LOCALIZATION
mc10000753	TRANSCRIPTION	PROTEIN WITH BINDING FUNCTION OR COFACTOR REQUIREMENT (structural or catalytic)	CELL FATE	DEVELOPMENT (Systemic)	TISSUE DIFFERENTIATION	SUBCELLULAR LOCALIZATION
mc10000756	SUBCELLULAR LOCALIZATION
mc10000759	CELLULAR COMMUNICATION/SIGNAL TRANSDUCTION MECHANISM	SUBCELLULAR LOCALIZATION
mc10000761	METABOLISM	ENERGY	PROTEIN WITH BINDING FUNCTION OR COFACTOR REQUIREMENT (structural or catalytic)	SUBCELLULAR LOCALIZATION
mc10000762	METABOLISM	ENERGY	PROTEIN WITH BINDING FUNCTION OR COFACTOR REQUIREMENT (structural or catalytic)
mc10000763	TRANSCRIPTION	PROTEIN WITH BINDING FUNCTION OR COFACTOR REQUIREMENT (structural or catalytic)	SUBCELLULAR LOCALIZATION
mc10000764	CELLULAR TRANSPORT TRANSPORT FACILITIES AND TRANSPORT ROUTES	SUBCELLULAR LOCALIZATION
mc10000765	SUBCELLULAR LOCALIZATION
mc10000767	PROTEIN WITH BINDING FUNCTION OR COFACTOR REQUIREMENT (structural or catalytic)
mc10000768	CELL CYCLE AND DNA PROCESSING	TRANSCRIPTION	PROTEIN WITH BINDING FUNCTION OR COFACTOR REQUIREMENT (structural or catalytic)	SUBCELLULAR LOCALIZATION
mc10000770	CELL CYCLE AND DNA PROCESSING	TRANSCRIPTION	PROTEIN WITH BINDING FUNCTION OR COFACTOR REQUIREMENT (structural or catalytic)	SUBCELLULAR LOCALIZATION
mc10000774	CELL FATE
mc10000776	CELLULAR TRANSPORT TRANSPORT FACILITIES AND TRANSPORT ROUTES	SUBCELLULAR LOCALIZATION
mc10000777	PROTEIN WITH BINDING FUNCTION OR COFACTOR REQUIREMENT (structural or catalytic)	CELLULAR TRANSPORT TRANSPORT FACILITIES AND TRANSPORT ROUTES	SUBCELLULAR LOCALIZATION
mc10000778	PROTEIN WITH BINDING FUNCTION OR COFACTOR REQUIREMENT (structural or catalytic)	CELLULAR COMMUNICATION/SIGNAL TRANSDUCTION MECHANISM	SUBCELLULAR LOCALIZATION
mc10000779	TRANSCRIPTION	CELL RESCUE DEFENSE AND VIRULENCE	SUBCELLULAR LOCALIZATION
mc10000780	METABOLISM
mc10000782	INTERACTION WITH THE ENVIRONMENT	SYSTEMIC INTERACTION WITH THE ENVIRONMENT
mc10000783	PROTEIN WITH BINDING FUNCTION OR COFACTOR REQUIREMENT (structural or catalytic)	REGULATION OF METABOLISM AND PROTEIN FUNCTION	SUBCELLULAR LOCALIZATION	CELL TYPE LOCALIZATION	TISSUE LOCALIZATION	ORGAN LOCALIZATION
mc10000786	CELL CYCLE AND DNA PROCESSING	TRANSCRIPTION	PROTEIN FATE (folding modification destination)	PROTEIN WITH BINDING FUNCTION OR COFACTOR REQUIREMENT (structural or catalytic)	CELL FATE	DEVELOPMENT (Systemic)	TISSUE DIFFERENTIATION	ORGAN DIFFERENTIATION	SUBCELLULAR LOCALIZATION
mc10000787	PROTEIN FATE (folding modification destination)	PROTEIN WITH BINDING FUNCTION OR COFACTOR REQUIREMENT (structural or catalytic)	CELL RESCUE DEFENSE AND VIRULENCE
mc10000801	METABOLISM	PROTEIN WITH BINDING FUNCTION OR COFACTOR REQUIREMENT (structural or catalytic)	INTERACTION WITH THE ENVIRONMENT	SUBCELLULAR LOCALIZATION
mc10000822	TRANSCRIPTION	PROTEIN WITH BINDING FUNCTION OR COFACTOR REQUIREMENT (structural or catalytic)	SUBCELLULAR LOCALIZATION
mc10000827	SUBCELLULAR LOCALIZATION
mc10000832	TRANSCRIPTION	PROTEIN WITH BINDING FUNCTION OR COFACTOR REQUIREMENT (structural or catalytic)	SUBCELLULAR LOCALIZATION
mc10000848	PROTEIN WITH BINDING FUNCTION OR COFACTOR REQUIREMENT (structural or catalytic)	CELLULAR COMMUNICATION/SIGNAL TRANSDUCTION MECHANISM
mc10000850	METABOLISM	CELL CYCLE AND DNA PROCESSING	PROTEIN FATE (folding modification destination)	PROTEIN WITH BINDING FUNCTION OR COFACTOR REQUIREMENT (structural or catalytic)	CELLULAR COMMUNICATION/SIGNAL TRANSDUCTION MECHANISM	SUBCELLULAR LOCALIZATION
mc10000853	PROTEIN FATE (folding modification destination)	BIOGENESIS OF CELLULAR COMPONENTS	SUBCELLULAR LOCALIZATION
mc10000856	PROTEIN FATE (folding modification destination)	BIOGENESIS OF CELLULAR COMPONENTS	SUBCELLULAR LOCALIZATION
mc10000889	PROTEIN WITH BINDING FUNCTION OR COFACTOR REQUIREMENT (structural or catalytic)	REGULATION OF METABOLISM AND PROTEIN FUNCTION	SUBCELLULAR LOCALIZATION
mc10000893	PROTEIN SYNTHESIS	PROTEIN WITH BINDING FUNCTION OR COFACTOR REQUIREMENT (structural or catalytic)	CELL TYPE DIFFERENTIATION
mc10000898	TRANSCRIPTION	PROTEIN WITH BINDING FUNCTION OR COFACTOR REQUIREMENT (structural or catalytic)	SUBCELLULAR LOCALIZATION
mc1000090	PROTEIN WITH BINDING FUNCTION OR COFACTOR REQUIREMENT (structural or catalytic)	CELLULAR TRANSPORT TRANSPORT FACILITIES AND TRANSPORT ROUTES	SUBCELLULAR LOCALIZATION	TISSUE LOCALIZATION
mc10000901	PROTEIN FATE (folding modification destination)	PROTEIN WITH BINDING FUNCTION OR COFACTOR REQUIREMENT (structural or catalytic)
mc10000903	SUBCELLULAR LOCALIZATION
mc10000904	METABOLISM	CELLULAR COMMUNICATION/SIGNAL TRANSDUCTION MECHANISM	SUBCELLULAR LOCALIZATION
mc10000918	SUBCELLULAR LOCALIZATION
mc10000928	PROTEIN WITH BINDING FUNCTION OR COFACTOR REQUIREMENT (structural or catalytic)	INTERACTION WITH THE ENVIRONMENT	SYSTEMIC INTERACTION WITH THE ENVIRONMENT	TISSUE DIFFERENTIATION	SUBCELLULAR LOCALIZATION
mc10000938	PROTEIN WITH BINDING FUNCTION OR COFACTOR REQUIREMENT (structural or catalytic)	CELLULAR COMMUNICATION/SIGNAL TRANSDUCTION MECHANISM	SUBCELLULAR LOCALIZATION
mc10000941	PROTEIN WITH BINDING FUNCTION OR COFACTOR REQUIREMENT (structural or catalytic)	CELLULAR TRANSPORT TRANSPORT FACILITIES AND TRANSPORT ROUTES	CELLULAR COMMUNICATION/SIGNAL TRANSDUCTION MECHANISM	SUBCELLULAR LOCALIZATION
mc10000948	CELLULAR COMMUNICATION/SIGNAL TRANSDUCTION MECHANISM	INTERACTION WITH THE ENVIRONMENT	SYSTEMIC INTERACTION WITH THE ENVIRONMENT	SUBCELLULAR LOCALIZATION
mc10000951	METABOLISM	PROTEIN WITH BINDING FUNCTION OR COFACTOR REQUIREMENT (structural or catalytic)
mc10000953	TRANSCRIPTION	PROTEIN WITH BINDING FUNCTION OR COFACTOR REQUIREMENT (structural or catalytic)	SUBCELLULAR LOCALIZATION
mc10000956	METABOLISM	DEVELOPMENT (Systemic)	SUBCELLULAR LOCALIZATION
mc10000957	METABOLISM	SYSTEMIC INTERACTION WITH THE ENVIRONMENT	SUBCELLULAR LOCALIZATION
mc10000958	SUBCELLULAR LOCALIZATION
mc10000960	PROTEIN WITH BINDING FUNCTION OR COFACTOR REQUIREMENT (structural or catalytic)	CELLULAR COMMUNICATION/SIGNAL TRANSDUCTION MECHANISM	SUBCELLULAR LOCALIZATION
mc10000961	METABOLISM
mc10000962	CELL RESCUE DEFENSE AND VIRULENCE	ORGAN LOCALIZATION
mc10000963	CELL RESCUE DEFENSE AND VIRULENCE	SUBCELLULAR LOCALIZATION	ORGAN LOCALIZATION
mc10000965	CELL RESCUE DEFENSE AND VIRULENCE	SUBCELLULAR LOCALIZATION	ORGAN LOCALIZATION
mc10000966	CELL RESCUE DEFENSE AND VIRULENCE	SYSTEMIC INTERACTION WITH THE ENVIRONMENT	CELL FATE	SUBCELLULAR LOCALIZATION
mc10000968	CELL CYCLE AND DNA PROCESSING	TRANSCRIPTION	PROTEIN WITH BINDING FUNCTION OR COFACTOR REQUIREMENT (structural or catalytic)	BIOGENESIS OF CELLULAR COMPONENTS	SUBCELLULAR LOCALIZATION
mc10000969	PROTEIN FATE (folding modification destination)	PROTEIN WITH BINDING FUNCTION OR COFACTOR REQUIREMENT (structural or catalytic)	SUBCELLULAR LOCALIZATION
mc10000970	SUBCELLULAR LOCALIZATION
mc10000972	SUBCELLULAR LOCALIZATION
mc10000974	PROTEIN WITH BINDING FUNCTION OR COFACTOR REQUIREMENT (structural or catalytic)	SUBCELLULAR LOCALIZATION
mc10000978	METABOLISM	TRANSCRIPTION	PROTEIN WITH BINDING FUNCTION OR COFACTOR REQUIREMENT (structural or catalytic)	SUBCELLULAR LOCALIZATION
mc10000979	PROTEIN WITH BINDING FUNCTION OR COFACTOR REQUIREMENT (structural or catalytic)	SYSTEMIC INTERACTION WITH THE ENVIRONMENT	DEVELOPMENT (Systemic)	SUBCELLULAR LOCALIZATION
mc10000982	CELL CYCLE AND DNA PROCESSING	SUBCELLULAR LOCALIZATION
mc10000985	PROTEIN WITH BINDING FUNCTION OR COFACTOR REQUIREMENT (structural or catalytic)	SUBCELLULAR LOCALIZATION
mc10000986	METABOLISM
mc10000988	METABOLISM	PROTEIN WITH BINDING FUNCTION OR COFACTOR REQUIREMENT (structural or catalytic)	SUBCELLULAR LOCALIZATION
mc10000989	PROTEIN WITH BINDING FUNCTION OR COFACTOR REQUIREMENT (structural or catalytic)	CELLULAR TRANSPORT TRANSPORT FACILITIES AND TRANSPORT ROUTES	INTERACTION WITH THE ENVIRONMENT	BIOGENESIS OF CELLULAR COMPONENTS	SUBCELLULAR LOCALIZATION
mc1000099	METABOLISM	CELL FATE	SUBCELLULAR LOCALIZATION
mc10000992	TISSUE DIFFERENTIATION	SUBCELLULAR LOCALIZATION
mc10000994	PROTEIN WITH BINDING FUNCTION OR COFACTOR REQUIREMENT (structural or catalytic)
mc10000996	PROTEIN WITH BINDING FUNCTION OR COFACTOR REQUIREMENT (structural or catalytic)	CELLULAR TRANSPORT TRANSPORT FACILITIES AND TRANSPORT ROUTES	SUBCELLULAR LOCALIZATION
mc10000997	PROTEIN WITH BINDING FUNCTION OR COFACTOR REQUIREMENT (structural or catalytic)	CELLULAR TRANSPORT TRANSPORT FACILITIES AND TRANSPORT ROUTES	INTERACTION WITH THE ENVIRONMENT	CELL FATE	BIOGENESIS OF CELLULAR COMPONENTS	CELL TYPE DIFFERENTIATION	ORGAN DIFFERENTIATION	SUBCELLULAR LOCALIZATION
mc10001002	METABOLISM	PROTEIN FATE (folding modification destination)
mc10001004	METABOLISM	TRANSCRIPTION	PROTEIN WITH BINDING FUNCTION OR COFACTOR REQUIREMENT (structural or catalytic)	ORGAN LOCALIZATION
mc10001009	PROTEIN WITH BINDING FUNCTION OR COFACTOR REQUIREMENT (structural or catalytic)	CELLULAR COMMUNICATION/SIGNAL TRANSDUCTION MECHANISM	INTERACTION WITH THE ENVIRONMENT	SYSTEMIC INTERACTION WITH THE ENVIRONMENT	DEVELOPMENT (Systemic)
mc1000101	CELLULAR TRANSPORT TRANSPORT FACILITIES AND TRANSPORT ROUTES
mc10001010	DEVELOPMENT (Systemic)	SUBCELLULAR LOCALIZATION
mc10001011	PROTEIN FATE (folding modification destination)
mc10001012	PROTEIN FATE (folding modification destination)	PROTEIN WITH BINDING FUNCTION OR COFACTOR REQUIREMENT (structural or catalytic)	SUBCELLULAR LOCALIZATION
mc10001018	SUBCELLULAR LOCALIZATION
mc10001023	PROTEIN WITH BINDING FUNCTION OR COFACTOR REQUIREMENT (structural or catalytic)
mc10001026	SUBCELLULAR LOCALIZATION
mc10001027	METABOLISM	PROTEIN WITH BINDING FUNCTION OR COFACTOR REQUIREMENT (structural or catalytic)	CELLULAR TRANSPORT TRANSPORT FACILITIES AND TRANSPORT ROUTES	CELLULAR COMMUNICATION/SIGNAL TRANSDUCTION MECHANISM
mc10001029	CELLULAR COMMUNICATION/SIGNAL TRANSDUCTION MECHANISM
mc10001030	METABOLISM	ENERGY	PROTEIN WITH BINDING FUNCTION OR COFACTOR REQUIREMENT (structural or catalytic)	SUBCELLULAR LOCALIZATION
mc10001031	TRANSCRIPTION	PROTEIN WITH BINDING FUNCTION OR COFACTOR REQUIREMENT (structural or catalytic)	SYSTEMIC INTERACTION WITH THE ENVIRONMENT	SUBCELLULAR LOCALIZATION
mc10001032	CELL CYCLE AND DNA PROCESSING	PROTEIN WITH BINDING FUNCTION OR COFACTOR REQUIREMENT (structural or catalytic)	DEVELOPMENT (Systemic)	SUBCELLULAR LOCALIZATION
mc10001033	PROTEIN WITH BINDING FUNCTION OR COFACTOR REQUIREMENT (structural or catalytic)	CELL RESCUE DEFENSE AND VIRULENCE	SYSTEMIC INTERACTION WITH THE ENVIRONMENT	SUBCELLULAR LOCALIZATION
mc10001035	SUBCELLULAR LOCALIZATION
mc10001036	CELLULAR COMMUNICATION/SIGNAL TRANSDUCTION MECHANISM	SUBCELLULAR LOCALIZATION
mc10001037	PROTEIN FATE (folding modification destination)	CELLULAR TRANSPORT TRANSPORT FACILITIES AND TRANSPORT ROUTES	SUBCELLULAR LOCALIZATION
mc10001040	METABOLISM	PROTEIN WITH BINDING FUNCTION OR COFACTOR REQUIREMENT (structural or catalytic)	SUBCELLULAR LOCALIZATION
mc10001043	TRANSCRIPTION	PROTEIN FATE (folding modification destination)	PROTEIN WITH BINDING FUNCTION OR COFACTOR REQUIREMENT (structural or catalytic)	REGULATION OF METABOLISM AND PROTEIN FUNCTION	BIOGENESIS OF CELLULAR COMPONENTS	SUBCELLULAR LOCALIZATION
mc10001044	TRANSCRIPTION	PROTEIN SYNTHESIS	PROTEIN WITH BINDING FUNCTION OR COFACTOR REQUIREMENT (structural or catalytic)	SUBCELLULAR LOCALIZATION
mc10001046	REGULATION OF METABOLISM AND PROTEIN FUNCTION
mc10001047	METABOLISM	PROTEIN WITH BINDING FUNCTION OR COFACTOR REQUIREMENT (structural or catalytic)
mc10001049	SUBCELLULAR LOCALIZATION
mc1000105	TRANSCRIPTION	PROTEIN WITH BINDING FUNCTION OR COFACTOR REQUIREMENT (structural or catalytic)	BIOGENESIS OF CELLULAR COMPONENTS	SUBCELLULAR LOCALIZATION
mc10001055	PROTEIN FATE (folding modification destination)	CELL FATE	ORGAN DIFFERENTIATION	SUBCELLULAR LOCALIZATION	ORGAN LOCALIZATION
mc10001057	CELLULAR TRANSPORT TRANSPORT FACILITIES AND TRANSPORT ROUTES	INTERACTION WITH THE ENVIRONMENT	SUBCELLULAR LOCALIZATION	TISSUE LOCALIZATION	ORGAN LOCALIZATION
mc10001058	CELLULAR COMMUNICATION/SIGNAL TRANSDUCTION MECHANISM	SYSTEMIC INTERACTION WITH THE ENVIRONMENT
mc1000106	TRANSCRIPTION	PROTEIN WITH BINDING FUNCTION OR COFACTOR REQUIREMENT (structural or catalytic)	CELLULAR COMMUNICATION/SIGNAL TRANSDUCTION MECHANISM	SYSTEMIC INTERACTION WITH THE ENVIRONMENT	SUBCELLULAR LOCALIZATION
mc10001060	CELLULAR COMMUNICATION/SIGNAL TRANSDUCTION MECHANISM	INTERACTION WITH THE ENVIRONMENT	SYSTEMIC INTERACTION WITH THE ENVIRONMENT
mc10001061	CELLULAR COMMUNICATION/SIGNAL TRANSDUCTION MECHANISM	SYSTEMIC INTERACTION WITH THE ENVIRONMENT
mc10001062	CELLULAR COMMUNICATION/SIGNAL TRANSDUCTION MECHANISM	SYSTEMIC INTERACTION WITH THE ENVIRONMENT
mc10001064	CELLULAR COMMUNICATION/SIGNAL TRANSDUCTION MECHANISM
mc10001066	METABOLISM	SUBCELLULAR LOCALIZATION
mc10001067	PROTEIN WITH BINDING FUNCTION OR COFACTOR REQUIREMENT (structural or catalytic)	SUBCELLULAR LOCALIZATION
mc10001069	PROTEIN WITH BINDING FUNCTION OR COFACTOR REQUIREMENT (structural or catalytic)	DEVELOPMENT (Systemic)	SUBCELLULAR LOCALIZATION
mc10001073	PROTEIN WITH BINDING FUNCTION OR COFACTOR REQUIREMENT (structural or catalytic)	INTERACTION WITH THE ENVIRONMENT	CELL TYPE DIFFERENTIATION	ORGAN DIFFERENTIATION	SUBCELLULAR LOCALIZATION
mc10001074	SYSTEMIC INTERACTION WITH THE ENVIRONMENT	DEVELOPMENT (Systemic)	BIOGENESIS OF CELLULAR COMPONENTS
mc10001075	CELL CYCLE AND DNA PROCESSING	PROTEIN FATE (folding modification destination)	SUBCELLULAR LOCALIZATION
mc10001076	PROTEIN FATE (folding modification destination)	CELL FATE	SUBCELLULAR LOCALIZATION
mc10001077	PROTEIN WITH BINDING FUNCTION OR COFACTOR REQUIREMENT (structural or catalytic)	SUBCELLULAR LOCALIZATION
mc10001078	PROTEIN WITH BINDING FUNCTION OR COFACTOR REQUIREMENT (structural or catalytic)	CELLULAR TRANSPORT TRANSPORT FACILITIES AND TRANSPORT ROUTES	INTERACTION WITH THE ENVIRONMENT	SYSTEMIC INTERACTION WITH THE ENVIRONMENT	SUBCELLULAR LOCALIZATION	ORGAN LOCALIZATION
mc10001079	TRANSCRIPTION	PROTEIN WITH BINDING FUNCTION OR COFACTOR REQUIREMENT (structural or catalytic)	SUBCELLULAR LOCALIZATION
mc10001080	CELL FATE	SUBCELLULAR LOCALIZATION
mc10001081	PROTEIN FATE (folding modification destination)	PROTEIN WITH BINDING FUNCTION OR COFACTOR REQUIREMENT (structural or catalytic)	SUBCELLULAR LOCALIZATION
mc10001083	CELLULAR COMMUNICATION/SIGNAL TRANSDUCTION MECHANISM	CELL FATE	SUBCELLULAR LOCALIZATION
mc10001085	CELL FATE	BIOGENESIS OF CELLULAR COMPONENTS	SUBCELLULAR LOCALIZATION
mc10001090	PROTEIN FATE (folding modification destination)	SUBCELLULAR LOCALIZATION
mc10001091	PROTEIN FATE (folding modification destination)	SYSTEMIC INTERACTION WITH THE ENVIRONMENT
mc10001093	PROTEIN FATE (folding modification destination)	SYSTEMIC INTERACTION WITH THE ENVIRONMENT
mc10001094	TRANSCRIPTION
mc10001096	PROTEIN WITH BINDING FUNCTION OR COFACTOR REQUIREMENT (structural or catalytic)	CELLULAR COMMUNICATION/SIGNAL TRANSDUCTION MECHANISM	INTERACTION WITH THE ENVIRONMENT	CELL FATE	SUBCELLULAR LOCALIZATION
mc10001097	TRANSCRIPTION	PROTEIN WITH BINDING FUNCTION OR COFACTOR REQUIREMENT (structural or catalytic)	SUBCELLULAR LOCALIZATION
mc10001099	PROTEIN WITH BINDING FUNCTION OR COFACTOR REQUIREMENT (structural or catalytic)	CELLULAR TRANSPORT TRANSPORT FACILITIES AND TRANSPORT ROUTES	CELLULAR COMMUNICATION/SIGNAL TRANSDUCTION MECHANISM	INTERACTION WITH THE ENVIRONMENT	SUBCELLULAR LOCALIZATION
mc10001101	PROTEIN WITH BINDING FUNCTION OR COFACTOR REQUIREMENT (structural or catalytic)	SYSTEMIC INTERACTION WITH THE ENVIRONMENT
mc10001102	PROTEIN WITH BINDING FUNCTION OR COFACTOR REQUIREMENT (structural or catalytic)
mc10001103	ENERGY	PROTEIN WITH BINDING FUNCTION OR COFACTOR REQUIREMENT (structural or catalytic)	CELLULAR TRANSPORT TRANSPORT FACILITIES AND TRANSPORT ROUTES	CELLULAR COMMUNICATION/SIGNAL TRANSDUCTION MECHANISM
mc10001104	TRANSCRIPTION	PROTEIN WITH BINDING FUNCTION OR COFACTOR REQUIREMENT (structural or catalytic)	SUBCELLULAR LOCALIZATION
mc10001105	CELL RESCUE DEFENSE AND VIRULENCE
mc10001106	PROTEIN WITH BINDING FUNCTION OR COFACTOR REQUIREMENT (structural or catalytic)	SUBCELLULAR LOCALIZATION
mc10001108	METABOLISM	PROTEIN FATE (folding modification destination)	PROTEIN WITH BINDING FUNCTION OR COFACTOR REQUIREMENT (structural or catalytic)	CELLULAR COMMUNICATION/SIGNAL TRANSDUCTION MECHANISM
mc10001110	ENERGY	PROTEIN WITH BINDING FUNCTION OR COFACTOR REQUIREMENT (structural or catalytic)	CELLULAR TRANSPORT TRANSPORT FACILITIES AND TRANSPORT ROUTES	SUBCELLULAR LOCALIZATION
mc10001111	SUBCELLULAR LOCALIZATION
mc10001112	PROTEIN WITH BINDING FUNCTION OR COFACTOR REQUIREMENT (structural or catalytic)	SUBCELLULAR LOCALIZATION
mc10001114	PROTEIN WITH BINDING FUNCTION OR COFACTOR REQUIREMENT (structural or catalytic)	SUBCELLULAR LOCALIZATION
mc10001117	ENERGY	PROTEIN WITH BINDING FUNCTION OR COFACTOR REQUIREMENT (structural or catalytic)	CELLULAR TRANSPORT TRANSPORT FACILITIES AND TRANSPORT ROUTES	SUBCELLULAR LOCALIZATION
mc10001118	METABOLISM	CELL FATE	DEVELOPMENT (Systemic)
mc10001119	PROTEIN WITH BINDING FUNCTION OR COFACTOR REQUIREMENT (structural or catalytic)	CELL FATE	DEVELOPMENT (Systemic)	SUBCELLULAR LOCALIZATION
mc10001120	PROTEIN SYNTHESIS	PROTEIN WITH BINDING FUNCTION OR COFACTOR REQUIREMENT (structural or catalytic)	SUBCELLULAR LOCALIZATION
mc10001121	CELL CYCLE AND DNA PROCESSING	PROTEIN WITH BINDING FUNCTION OR COFACTOR REQUIREMENT (structural or catalytic)	BIOGENESIS OF CELLULAR COMPONENTS	ORGAN DIFFERENTIATION	ORGAN LOCALIZATION
mc10001123	PROTEIN FATE (folding modification destination)
mc10001124	CELLULAR COMMUNICATION/SIGNAL TRANSDUCTION MECHANISM
mc10001126	SUBCELLULAR LOCALIZATION
mc10001127	METABOLISM	PROTEIN FATE (folding modification destination)	PROTEIN WITH BINDING FUNCTION OR COFACTOR REQUIREMENT (structural or catalytic)
mc10001129	METABOLISM	PROTEIN WITH BINDING FUNCTION OR COFACTOR REQUIREMENT (structural or catalytic)	SUBCELLULAR LOCALIZATION
mc10001130	CELL CYCLE AND DNA PROCESSING	TRANSCRIPTION	PROTEIN FATE (folding modification destination)	PROTEIN WITH BINDING FUNCTION OR COFACTOR REQUIREMENT (structural or catalytic)	SUBCELLULAR LOCALIZATION
mc10001131	ENERGY	PROTEIN WITH BINDING FUNCTION OR COFACTOR REQUIREMENT (structural or catalytic)	CELLULAR TRANSPORT TRANSPORT FACILITIES AND TRANSPORT ROUTES	SUBCELLULAR LOCALIZATION
mc10001132	TRANSCRIPTION	PROTEIN WITH BINDING FUNCTION OR COFACTOR REQUIREMENT (structural or catalytic)
mc10001135	TRANSCRIPTION	PROTEIN WITH BINDING FUNCTION OR COFACTOR REQUIREMENT (structural or catalytic)	SUBCELLULAR LOCALIZATION
mc10001137	PROTEIN WITH BINDING FUNCTION OR COFACTOR REQUIREMENT (structural or catalytic)	CELLULAR TRANSPORT TRANSPORT FACILITIES AND TRANSPORT ROUTES	DEVELOPMENT (Systemic)	BIOGENESIS OF CELLULAR COMPONENTS	SUBCELLULAR LOCALIZATION
mc10001138	METABOLISM	CELL CYCLE AND DNA PROCESSING	PROTEIN SYNTHESIS	SUBCELLULAR LOCALIZATION
mc1000114	PROTEIN FATE (folding modification destination)	CELLULAR TRANSPORT TRANSPORT FACILITIES AND TRANSPORT ROUTES	SUBCELLULAR LOCALIZATION
mc10001140	TRANSCRIPTION	PROTEIN WITH BINDING FUNCTION OR COFACTOR REQUIREMENT (structural or catalytic)	CELLULAR COMMUNICATION/SIGNAL TRANSDUCTION MECHANISM	SUBCELLULAR LOCALIZATION
mc10001141	METABOLISM
mc10001142	CELLULAR TRANSPORT TRANSPORT FACILITIES AND TRANSPORT ROUTES
mc10001143	METABOLISM	PROTEIN FATE (folding modification destination)	PROTEIN WITH BINDING FUNCTION OR COFACTOR REQUIREMENT (structural or catalytic)	CELLULAR COMMUNICATION/SIGNAL TRANSDUCTION MECHANISM
mc1000115	METABOLISM	SUBCELLULAR LOCALIZATION
mc10001152	PROTEIN FATE (folding modification destination)	CELLULAR TRANSPORT TRANSPORT FACILITIES AND TRANSPORT ROUTES	BIOGENESIS OF CELLULAR COMPONENTS	SUBCELLULAR LOCALIZATION
mc10001153	METABOLISM	PROTEIN FATE (folding modification destination)	SUBCELLULAR LOCALIZATION
mc10001155	TRANSCRIPTION	PROTEIN WITH BINDING FUNCTION OR COFACTOR REQUIREMENT (structural or catalytic)	SUBCELLULAR LOCALIZATION
mc10001156	CELLULAR COMMUNICATION/SIGNAL TRANSDUCTION MECHANISM	DEVELOPMENT (Systemic)	TISSUE DIFFERENTIATION	ORGAN DIFFERENTIATION	SUBCELLULAR LOCALIZATION	TISSUE LOCALIZATION	ORGAN LOCALIZATION
mc10001157	SYSTEMIC INTERACTION WITH THE ENVIRONMENT	SUBCELLULAR LOCALIZATION
mc10001158	METABOLISM	REGULATION OF METABOLISM AND PROTEIN FUNCTION
mc10001162	PROTEIN FATE (folding modification destination)	PROTEIN WITH BINDING FUNCTION OR COFACTOR REQUIREMENT (structural or catalytic)
mc10001163	PROTEIN FATE (folding modification destination)	PROTEIN WITH BINDING FUNCTION OR COFACTOR REQUIREMENT (structural or catalytic)	CELLULAR TRANSPORT TRANSPORT FACILITIES AND TRANSPORT ROUTES	SUBCELLULAR LOCALIZATION
mc10001164	PROTEIN WITH BINDING FUNCTION OR COFACTOR REQUIREMENT (structural or catalytic)	SUBCELLULAR LOCALIZATION
mc10001165	CELL CYCLE AND DNA PROCESSING	PROTEIN WITH BINDING FUNCTION OR COFACTOR REQUIREMENT (structural or catalytic)	REGULATION OF METABOLISM AND PROTEIN FUNCTION	CELLULAR COMMUNICATION/SIGNAL TRANSDUCTION MECHANISM	CELL FATE	DEVELOPMENT (Systemic)	SUBCELLULAR LOCALIZATION
mc10001168	PROTEIN WITH BINDING FUNCTION OR COFACTOR REQUIREMENT (structural or catalytic)	CELLULAR COMMUNICATION/SIGNAL TRANSDUCTION MECHANISM
mc10001169	CELLULAR TRANSPORT TRANSPORT FACILITIES AND TRANSPORT ROUTES	SUBCELLULAR LOCALIZATION
mc10001170	PROTEIN FATE (folding modification destination)	PROTEIN WITH BINDING FUNCTION OR COFACTOR REQUIREMENT (structural or catalytic)	CELL RESCUE DEFENSE AND VIRULENCE
mc10001171	PROTEIN FATE (folding modification destination)	PROTEIN WITH BINDING FUNCTION OR COFACTOR REQUIREMENT (structural or catalytic)	SUBCELLULAR LOCALIZATION	ORGAN LOCALIZATION
mc10001172	PROTEIN WITH BINDING FUNCTION OR COFACTOR REQUIREMENT (structural or catalytic)	SUBCELLULAR LOCALIZATION
mc10001174	PROTEIN FATE (folding modification destination)	PROTEIN WITH BINDING FUNCTION OR COFACTOR REQUIREMENT (structural or catalytic)	CELLULAR COMMUNICATION/SIGNAL TRANSDUCTION MECHANISM	SUBCELLULAR LOCALIZATION
mc10001176	TRANSCRIPTION	PROTEIN WITH BINDING FUNCTION OR COFACTOR REQUIREMENT (structural or catalytic)	SUBCELLULAR LOCALIZATION
mc10001177	TRANSCRIPTION	PROTEIN FATE (folding modification destination)	PROTEIN WITH BINDING FUNCTION OR COFACTOR REQUIREMENT (structural or catalytic)	REGULATION OF METABOLISM AND PROTEIN FUNCTION	CELLULAR COMMUNICATION/SIGNAL TRANSDUCTION MECHANISM	SUBCELLULAR LOCALIZATION
mc10001178	PROTEIN SYNTHESIS	PROTEIN WITH BINDING FUNCTION OR COFACTOR REQUIREMENT (structural or catalytic)
mc10001180	METABOLISM	PROTEIN FATE (folding modification destination)	PROTEIN WITH BINDING FUNCTION OR COFACTOR REQUIREMENT (structural or catalytic)	CELLULAR COMMUNICATION/SIGNAL TRANSDUCTION MECHANISM	CELL FATE	SUBCELLULAR LOCALIZATION
mc10001182	CELLULAR TRANSPORT TRANSPORT FACILITIES AND TRANSPORT ROUTES
mc10001184	METABOLISM	PROTEIN FATE (folding modification destination)	PROTEIN WITH BINDING FUNCTION OR COFACTOR REQUIREMENT (structural or catalytic)	CELLULAR COMMUNICATION/SIGNAL TRANSDUCTION MECHANISM
mc10001185	PROTEIN SYNTHESIS	SUBCELLULAR LOCALIZATION
mc10001186	PROTEIN WITH BINDING FUNCTION OR COFACTOR REQUIREMENT (structural or catalytic)	REGULATION OF METABOLISM AND PROTEIN FUNCTION	INTERACTION WITH THE ENVIRONMENT
mc10001187	PROTEIN WITH BINDING FUNCTION OR COFACTOR REQUIREMENT (structural or catalytic)	BIOGENESIS OF CELLULAR COMPONENTS
mc10001188	METABOLISM	CELLULAR COMMUNICATION/SIGNAL TRANSDUCTION MECHANISM	DEVELOPMENT (Systemic)
mc10001190	CELLULAR COMMUNICATION/SIGNAL TRANSDUCTION MECHANISM
mc10001191	PROTEIN WITH BINDING FUNCTION OR COFACTOR REQUIREMENT (structural or catalytic)	CELLULAR COMMUNICATION/SIGNAL TRANSDUCTION MECHANISM
mc10001192	CELL CYCLE AND DNA PROCESSING	TRANSCRIPTION	PROTEIN SYNTHESIS	PROTEIN WITH BINDING FUNCTION OR COFACTOR REQUIREMENT (structural or catalytic)	BIOGENESIS OF CELLULAR COMPONENTS	SUBCELLULAR LOCALIZATION
mc10001195	CELL CYCLE AND DNA PROCESSING	PROTEIN FATE (folding modification destination)
mc10001201	CELL CYCLE AND DNA PROCESSING	TRANSCRIPTION	PROTEIN WITH BINDING FUNCTION OR COFACTOR REQUIREMENT (structural or catalytic)	ORGAN DIFFERENTIATION	SUBCELLULAR LOCALIZATION
mc10001206	SUBCELLULAR LOCALIZATION
mc10001207	CELLULAR COMMUNICATION/SIGNAL TRANSDUCTION MECHANISM	SUBCELLULAR LOCALIZATION
mc10001208	PROTEIN FATE (folding modification destination)	PROTEIN WITH BINDING FUNCTION OR COFACTOR REQUIREMENT (structural or catalytic)	CELLULAR COMMUNICATION/SIGNAL TRANSDUCTION MECHANISM	SUBCELLULAR LOCALIZATION
mc10001209	PROTEIN WITH BINDING FUNCTION OR COFACTOR REQUIREMENT (structural or catalytic)	REGULATION OF METABOLISM AND PROTEIN FUNCTION	CELLULAR COMMUNICATION/SIGNAL TRANSDUCTION MECHANISM	ORGAN DIFFERENTIATION	SUBCELLULAR LOCALIZATION
mc10001211	TRANSCRIPTION	PROTEIN WITH BINDING FUNCTION OR COFACTOR REQUIREMENT (structural or catalytic)	REGULATION OF METABOLISM AND PROTEIN FUNCTION	ORGAN DIFFERENTIATION	SUBCELLULAR LOCALIZATION
mc10001212	METABOLISM	TRANSCRIPTION	PROTEIN FATE (folding modification destination)	PROTEIN WITH BINDING FUNCTION OR COFACTOR REQUIREMENT (structural or catalytic)	CELLULAR COMMUNICATION/SIGNAL TRANSDUCTION MECHANISM	SUBCELLULAR LOCALIZATION
mc10001213	TRANSCRIPTION	PROTEIN WITH BINDING FUNCTION OR COFACTOR REQUIREMENT (structural or catalytic)	CELLULAR COMMUNICATION/SIGNAL TRANSDUCTION MECHANISM	SUBCELLULAR LOCALIZATION
mc10001215	METABOLISM	CELL CYCLE AND DNA PROCESSING	TRANSCRIPTION	PROTEIN FATE (folding modification destination)	PROTEIN WITH BINDING FUNCTION OR COFACTOR REQUIREMENT (structural or catalytic)	SUBCELLULAR LOCALIZATION
mc1000122	METABOLISM	TRANSCRIPTION	PROTEIN FATE (folding modification destination)	PROTEIN WITH BINDING FUNCTION OR COFACTOR REQUIREMENT (structural or catalytic)	REGULATION OF METABOLISM AND PROTEIN FUNCTION	CELLULAR COMMUNICATION/SIGNAL TRANSDUCTION MECHANISM	CELL FATE	DEVELOPMENT (Systemic)	CELL TYPE DIFFERENTIATION	ORGAN DIFFERENTIATION	SUBCELLULAR LOCALIZATION
mc10001221	TRANSCRIPTION	PROTEIN WITH BINDING FUNCTION OR COFACTOR REQUIREMENT (structural or catalytic)	SUBCELLULAR LOCALIZATION
mc10001230	TRANSCRIPTION	PROTEIN WITH BINDING FUNCTION OR COFACTOR REQUIREMENT (structural or catalytic)	SUBCELLULAR LOCALIZATION
mc10001232	TRANSCRIPTION	SUBCELLULAR LOCALIZATION
mc10001233	METABOLISM	PROTEIN FATE (folding modification destination)	SUBCELLULAR LOCALIZATION
mc10001237	CELLULAR TRANSPORT TRANSPORT FACILITIES AND TRANSPORT ROUTES
mc10001243	CELL CYCLE AND DNA PROCESSING	REGULATION OF METABOLISM AND PROTEIN FUNCTION	SUBCELLULAR LOCALIZATION
mc10001252	PROTEIN WITH BINDING FUNCTION OR COFACTOR REQUIREMENT (structural or catalytic)	BIOGENESIS OF CELLULAR COMPONENTS	SUBCELLULAR LOCALIZATION
mc10001254	METABOLISM	TRANSCRIPTION	PROTEIN WITH BINDING FUNCTION OR COFACTOR REQUIREMENT (structural or catalytic)	SUBCELLULAR LOCALIZATION
mc10001257	TRANSCRIPTION	PROTEIN WITH BINDING FUNCTION OR COFACTOR REQUIREMENT (structural or catalytic)	SUBCELLULAR LOCALIZATION
mc10001261	PROTEIN WITH BINDING FUNCTION OR COFACTOR REQUIREMENT (structural or catalytic)
mc10001263	TRANSCRIPTION
mc10001264	INTERACTION WITH THE ENVIRONMENT	SUBCELLULAR LOCALIZATION
mc10001273	SUBCELLULAR LOCALIZATION
mc10001278	PROTEIN WITH BINDING FUNCTION OR COFACTOR REQUIREMENT (structural or catalytic)
mc10001279	PROTEIN FATE (folding modification destination)	PROTEIN WITH BINDING FUNCTION OR COFACTOR REQUIREMENT (structural or catalytic)	SUBCELLULAR LOCALIZATION
mc10001280	PROTEIN WITH BINDING FUNCTION OR COFACTOR REQUIREMENT (structural or catalytic)	CELLULAR TRANSPORT TRANSPORT FACILITIES AND TRANSPORT ROUTES	INTERACTION WITH THE ENVIRONMENT	DEVELOPMENT (Systemic)	SUBCELLULAR LOCALIZATION	CELL TYPE LOCALIZATION
mc10001283	REGULATION OF METABOLISM AND PROTEIN FUNCTION	SUBCELLULAR LOCALIZATION
mc10001288	PROTEIN FATE (folding modification destination)	PROTEIN WITH BINDING FUNCTION OR COFACTOR REQUIREMENT (structural or catalytic)	CELL RESCUE DEFENSE AND VIRULENCE	SUBCELLULAR LOCALIZATION
mc10001295	PROTEIN WITH BINDING FUNCTION OR COFACTOR REQUIREMENT (structural or catalytic)	CELLULAR TRANSPORT TRANSPORT FACILITIES AND TRANSPORT ROUTES	CELLULAR COMMUNICATION/SIGNAL TRANSDUCTION MECHANISM	INTERACTION WITH THE ENVIRONMENT
mc10001306	TRANSCRIPTION	PROTEIN WITH BINDING FUNCTION OR COFACTOR REQUIREMENT (structural or catalytic)	DEVELOPMENT (Systemic)	TISSUE DIFFERENTIATION	ORGAN DIFFERENTIATION	SUBCELLULAR LOCALIZATION
mc10001307	METABOLISM	PROTEIN WITH BINDING FUNCTION OR COFACTOR REQUIREMENT (structural or catalytic)
mc10001316	PROTEIN FATE (folding modification destination)	CELLULAR TRANSPORT TRANSPORT FACILITIES AND TRANSPORT ROUTES	BIOGENESIS OF CELLULAR COMPONENTS	SUBCELLULAR LOCALIZATION
mc1000132	TRANSCRIPTION	PROTEIN WITH BINDING FUNCTION OR COFACTOR REQUIREMENT (structural or catalytic)	SUBCELLULAR LOCALIZATION
mc10001321	PROTEIN WITH BINDING FUNCTION OR COFACTOR REQUIREMENT (structural or catalytic)
mc10001324	CELL CYCLE AND DNA PROCESSING	PROTEIN WITH BINDING FUNCTION OR COFACTOR REQUIREMENT (structural or catalytic)	SUBCELLULAR LOCALIZATION
mc10001328	TRANSCRIPTION	PROTEIN WITH BINDING FUNCTION OR COFACTOR REQUIREMENT (structural or catalytic)	CELL TYPE DIFFERENTIATION	SUBCELLULAR LOCALIZATION	CELL TYPE LOCALIZATION
mc10001332	PROTEIN WITH BINDING FUNCTION OR COFACTOR REQUIREMENT (structural or catalytic)	CELLULAR TRANSPORT TRANSPORT FACILITIES AND TRANSPORT ROUTES	CELLULAR COMMUNICATION/SIGNAL TRANSDUCTION MECHANISM	SUBCELLULAR LOCALIZATION
mc10001334	CELLULAR TRANSPORT TRANSPORT FACILITIES AND TRANSPORT ROUTES
mc10001338	METABOLISM	TRANSCRIPTION	PROTEIN WITH BINDING FUNCTION OR COFACTOR REQUIREMENT (structural or catalytic)	CELLULAR COMMUNICATION/SIGNAL TRANSDUCTION MECHANISM	SUBCELLULAR LOCALIZATION
mc10001342	CELLULAR TRANSPORT TRANSPORT FACILITIES AND TRANSPORT ROUTES
mc10001344	PROTEIN WITH BINDING FUNCTION OR COFACTOR REQUIREMENT (structural or catalytic)	BIOGENESIS OF CELLULAR COMPONENTS	SUBCELLULAR LOCALIZATION
mc10001359	PROTEIN WITH BINDING FUNCTION OR COFACTOR REQUIREMENT (structural or catalytic)	REGULATION OF METABOLISM AND PROTEIN FUNCTION	CELL RESCUE DEFENSE AND VIRULENCE	CELL FATE	DEVELOPMENT (Systemic)	ORGAN DIFFERENTIATION	SUBCELLULAR LOCALIZATION
mc10001363	CELLULAR TRANSPORT TRANSPORT FACILITIES AND TRANSPORT ROUTES	SUBCELLULAR LOCALIZATION
mc10001365	TRANSCRIPTION	PROTEIN WITH BINDING FUNCTION OR COFACTOR REQUIREMENT (structural or catalytic)	CELLULAR COMMUNICATION/SIGNAL TRANSDUCTION MECHANISM	SUBCELLULAR LOCALIZATION
mc1000137	CELLULAR TRANSPORT TRANSPORT FACILITIES AND TRANSPORT ROUTES	CELL RESCUE DEFENSE AND VIRULENCE	INTERACTION WITH THE ENVIRONMENT	SYSTEMIC INTERACTION WITH THE ENVIRONMENT
mc10001394	METABOLISM	PROTEIN FATE (folding modification destination)	PROTEIN WITH BINDING FUNCTION OR COFACTOR REQUIREMENT (structural or catalytic)
mc10001395	METABOLISM	SUBCELLULAR LOCALIZATION
mc1000140	CELLULAR TRANSPORT TRANSPORT FACILITIES AND TRANSPORT ROUTES	CELLULAR COMMUNICATION/SIGNAL TRANSDUCTION MECHANISM	INTERACTION WITH THE ENVIRONMENT	SUBCELLULAR LOCALIZATION
mc10001400	PROTEIN WITH BINDING FUNCTION OR COFACTOR REQUIREMENT (structural or catalytic)	DEVELOPMENT (Systemic)	SUBCELLULAR LOCALIZATION
mc10001405	PROTEIN FATE (folding modification destination)	PROTEIN WITH BINDING FUNCTION OR COFACTOR REQUIREMENT (structural or catalytic)
mc10001410	PROTEIN WITH BINDING FUNCTION OR COFACTOR REQUIREMENT (structural or catalytic)	REGULATION OF METABOLISM AND PROTEIN FUNCTION	SUBCELLULAR LOCALIZATION
mc10001411	TRANSCRIPTION	PROTEIN FATE (folding modification destination)	PROTEIN WITH BINDING FUNCTION OR COFACTOR REQUIREMENT (structural or catalytic)	CELLULAR COMMUNICATION/SIGNAL TRANSDUCTION MECHANISM	SUBCELLULAR LOCALIZATION
mc10001412	ENERGY	CELLULAR TRANSPORT TRANSPORT FACILITIES AND TRANSPORT ROUTES	SUBCELLULAR LOCALIZATION
mc10001422	REGULATION OF METABOLISM AND PROTEIN FUNCTION	CELLULAR COMMUNICATION/SIGNAL TRANSDUCTION MECHANISM	DEVELOPMENT (Systemic)	SUBCELLULAR LOCALIZATION
mc10001425	PROTEIN WITH BINDING FUNCTION OR COFACTOR REQUIREMENT (structural or catalytic)	CELLULAR COMMUNICATION/SIGNAL TRANSDUCTION MECHANISM	CELL FATE
mc10001427	CELLULAR COMMUNICATION/SIGNAL TRANSDUCTION MECHANISM	CELL FATE	CELL TYPE DIFFERENTIATION
mc10001429	PROTEIN SYNTHESIS	SUBCELLULAR LOCALIZATION
mc10001431	PROTEIN FATE (folding modification destination)	PROTEIN WITH BINDING FUNCTION OR COFACTOR REQUIREMENT (structural or catalytic)
mc10001432	METABOLISM	PROTEIN WITH BINDING FUNCTION OR COFACTOR REQUIREMENT (structural or catalytic)
mc1000144	CELL CYCLE AND DNA PROCESSING	TRANSCRIPTION	PROTEIN WITH BINDING FUNCTION OR COFACTOR REQUIREMENT (structural or catalytic)	CELL RESCUE DEFENSE AND VIRULENCE	BIOGENESIS OF CELLULAR COMPONENTS	SUBCELLULAR LOCALIZATION
mc10001440	CELLULAR TRANSPORT TRANSPORT FACILITIES AND TRANSPORT ROUTES	CELLULAR COMMUNICATION/SIGNAL TRANSDUCTION MECHANISM	SUBCELLULAR LOCALIZATION
mc10001453	TRANSCRIPTION	PROTEIN FATE (folding modification destination)	PROTEIN WITH BINDING FUNCTION OR COFACTOR REQUIREMENT (structural or catalytic)	REGULATION OF METABOLISM AND PROTEIN FUNCTION	INTERACTION WITH THE ENVIRONMENT	CELL FATE	DEVELOPMENT (Systemic)	TISSUE DIFFERENTIATION	ORGAN DIFFERENTIATION	SUBCELLULAR LOCALIZATION
mc10001464	SUBCELLULAR LOCALIZATION
mc10001466	SUBCELLULAR LOCALIZATION
mc10001467	BIOGENESIS OF CELLULAR COMPONENTS	ORGAN DIFFERENTIATION	SUBCELLULAR LOCALIZATION	ORGAN LOCALIZATION
mc10001468	SUBCELLULAR LOCALIZATION
mc10001479	PROTEIN WITH BINDING FUNCTION OR COFACTOR REQUIREMENT (structural or catalytic)	CELLULAR TRANSPORT TRANSPORT FACILITIES AND TRANSPORT ROUTES	SUBCELLULAR LOCALIZATION
mc10001484	METABOLISM	PROTEIN WITH BINDING FUNCTION OR COFACTOR REQUIREMENT (structural or catalytic)	SUBCELLULAR LOCALIZATION
mc10001491	METABOLISM	PROTEIN FATE (folding modification destination)	REGULATION OF METABOLISM AND PROTEIN FUNCTION	CELLULAR COMMUNICATION/SIGNAL TRANSDUCTION MECHANISM
mc10001501	METABOLISM	ENERGY	SUBCELLULAR LOCALIZATION
mc10001504	PROTEIN FATE (folding modification destination)	PROTEIN WITH BINDING FUNCTION OR COFACTOR REQUIREMENT (structural or catalytic)	INTERACTION WITH THE ENVIRONMENT	CELL FATE	CELL TYPE DIFFERENTIATION	SUBCELLULAR LOCALIZATION
mc1000151	METABOLISM	SYSTEMIC INTERACTION WITH THE ENVIRONMENT	SUBCELLULAR LOCALIZATION
mc10001519	METABOLISM
mc10001520	CELLULAR COMMUNICATION/SIGNAL TRANSDUCTION MECHANISM	ORGAN DIFFERENTIATION	SUBCELLULAR LOCALIZATION
mc10001521	METABOLISM	PROTEIN WITH BINDING FUNCTION OR COFACTOR REQUIREMENT (structural or catalytic)	CELLULAR COMMUNICATION/SIGNAL TRANSDUCTION MECHANISM
mc10001526	TRANSCRIPTION	PROTEIN WITH BINDING FUNCTION OR COFACTOR REQUIREMENT (structural or catalytic)	DEVELOPMENT (Systemic)	SUBCELLULAR LOCALIZATION
mc1000153	PROTEIN WITH BINDING FUNCTION OR COFACTOR REQUIREMENT (structural or catalytic)	CELLULAR TRANSPORT TRANSPORT FACILITIES AND TRANSPORT ROUTES	SUBCELLULAR LOCALIZATION
mc10001530	CELLULAR TRANSPORT TRANSPORT FACILITIES AND TRANSPORT ROUTES	SUBCELLULAR LOCALIZATION
mc10001557	PROTEIN WITH BINDING FUNCTION OR COFACTOR REQUIREMENT (structural or catalytic)	CELLULAR TRANSPORT TRANSPORT FACILITIES AND TRANSPORT ROUTES	ORGAN LOCALIZATION
mc10001558	TRANSCRIPTION	PROTEIN WITH BINDING FUNCTION OR COFACTOR REQUIREMENT (structural or catalytic)	CELL FATE	DEVELOPMENT (Systemic)	TISSUE DIFFERENTIATION	SUBCELLULAR LOCALIZATION
mc10001559	TRANSCRIPTION	PROTEIN WITH BINDING FUNCTION OR COFACTOR REQUIREMENT (structural or catalytic)	CELL FATE	DEVELOPMENT (Systemic)	TISSUE DIFFERENTIATION	SUBCELLULAR LOCALIZATION
mc10001564	PROTEIN FATE (folding modification destination)	SYSTEMIC INTERACTION WITH THE ENVIRONMENT	BIOGENESIS OF CELLULAR COMPONENTS	SUBCELLULAR LOCALIZATION
mc10001569	CELL CYCLE AND DNA PROCESSING	TRANSCRIPTION	PROTEIN WITH BINDING FUNCTION OR COFACTOR REQUIREMENT (structural or catalytic)	CELL FATE	SUBCELLULAR LOCALIZATION
mc10001574	PROTEIN WITH BINDING FUNCTION OR COFACTOR REQUIREMENT (structural or catalytic)	CELLULAR TRANSPORT TRANSPORT FACILITIES AND TRANSPORT ROUTES	INTERACTION WITH THE ENVIRONMENT	SUBCELLULAR LOCALIZATION
mc1000158	TRANSCRIPTION	PROTEIN WITH BINDING FUNCTION OR COFACTOR REQUIREMENT (structural or catalytic)	SUBCELLULAR LOCALIZATION
mc10001591	CELL CYCLE AND DNA PROCESSING	TRANSCRIPTION	PROTEIN WITH BINDING FUNCTION OR COFACTOR REQUIREMENT (structural or catalytic)	CELL FATE	SUBCELLULAR LOCALIZATION
mc10001595	PROTEIN WITH BINDING FUNCTION OR COFACTOR REQUIREMENT (structural or catalytic)	CELL FATE	DEVELOPMENT (Systemic)	SUBCELLULAR LOCALIZATION
mc10001597	METABOLISM	PROTEIN FATE (folding modification destination)	PROTEIN WITH BINDING FUNCTION OR COFACTOR REQUIREMENT (structural or catalytic)	SUBCELLULAR LOCALIZATION
mc10001601	METABOLISM	CELLULAR TRANSPORT TRANSPORT FACILITIES AND TRANSPORT ROUTES
mc10001607	CELL CYCLE AND DNA PROCESSING	SUBCELLULAR LOCALIZATION
mc1000161	CELL RESCUE DEFENSE AND VIRULENCE	SYSTEMIC INTERACTION WITH THE ENVIRONMENT	SUBCELLULAR LOCALIZATION
mc10001618	PROTEIN WITH BINDING FUNCTION OR COFACTOR REQUIREMENT (structural or catalytic)	SUBCELLULAR LOCALIZATION
mc10001619	SUBCELLULAR LOCALIZATION
mc10001621	SUBCELLULAR LOCALIZATION
mc10001623	PROTEIN WITH BINDING FUNCTION OR COFACTOR REQUIREMENT (structural or catalytic)
mc10001625	CELLULAR TRANSPORT TRANSPORT FACILITIES AND TRANSPORT ROUTES	CELLULAR COMMUNICATION/SIGNAL TRANSDUCTION MECHANISM	INTERACTION WITH THE ENVIRONMENT	SUBCELLULAR LOCALIZATION
mc10001627	CELLULAR TRANSPORT TRANSPORT FACILITIES AND TRANSPORT ROUTES	CELLULAR COMMUNICATION/SIGNAL TRANSDUCTION MECHANISM	INTERACTION WITH THE ENVIRONMENT	SUBCELLULAR LOCALIZATION
mc10001635	METABOLISM	PROTEIN FATE (folding modification destination)	PROTEIN WITH BINDING FUNCTION OR COFACTOR REQUIREMENT (structural or catalytic)
mc10001638	METABOLISM	PROTEIN WITH BINDING FUNCTION OR COFACTOR REQUIREMENT (structural or catalytic)
mc10001639	SUBCELLULAR LOCALIZATION
mc1000164	PROTEIN WITH BINDING FUNCTION OR COFACTOR REQUIREMENT (structural or catalytic)	TISSUE DIFFERENTIATION	SUBCELLULAR LOCALIZATION	TISSUE LOCALIZATION
mc10001640	PROTEIN WITH BINDING FUNCTION OR COFACTOR REQUIREMENT (structural or catalytic)	CELLULAR TRANSPORT TRANSPORT FACILITIES AND TRANSPORT ROUTES	CELLULAR COMMUNICATION/SIGNAL TRANSDUCTION MECHANISM
mc10001642	PROTEIN WITH BINDING FUNCTION OR COFACTOR REQUIREMENT (structural or catalytic)
mc10001645	CELLULAR COMMUNICATION/SIGNAL TRANSDUCTION MECHANISM
mc10001650	SUBCELLULAR LOCALIZATION
mc10001654	METABOLISM	PROTEIN FATE (folding modification destination)	REGULATION OF METABOLISM AND PROTEIN FUNCTION	CELLULAR COMMUNICATION/SIGNAL TRANSDUCTION MECHANISM	SUBCELLULAR LOCALIZATION
mc10001659	METABOLISM	PROTEIN FATE (folding modification destination)	REGULATION OF METABOLISM AND PROTEIN FUNCTION	CELLULAR COMMUNICATION/SIGNAL TRANSDUCTION MECHANISM	SUBCELLULAR LOCALIZATION
mc1000166	CELL FATE	DEVELOPMENT (Systemic)	ORGAN DIFFERENTIATION	SUBCELLULAR LOCALIZATION	ORGAN LOCALIZATION
mc10001660	CELLULAR TRANSPORT TRANSPORT FACILITIES AND TRANSPORT ROUTES	SUBCELLULAR LOCALIZATION
mc10001663	TRANSCRIPTION	PROTEIN WITH BINDING FUNCTION OR COFACTOR REQUIREMENT (structural or catalytic)	SUBCELLULAR LOCALIZATION
mc10001675	SUBCELLULAR LOCALIZATION
mc10001676	PROTEIN FATE (folding modification destination)	PROTEIN WITH BINDING FUNCTION OR COFACTOR REQUIREMENT (structural or catalytic)	CELL RESCUE DEFENSE AND VIRULENCE	SUBCELLULAR LOCALIZATION
mc10001678	PROTEIN WITH BINDING FUNCTION OR COFACTOR REQUIREMENT (structural or catalytic)	CELLULAR COMMUNICATION/SIGNAL TRANSDUCTION MECHANISM	SUBCELLULAR LOCALIZATION
mc10001681	CELL CYCLE AND DNA PROCESSING	TRANSCRIPTION	PROTEIN WITH BINDING FUNCTION OR COFACTOR REQUIREMENT (structural or catalytic)	CELL FATE	SUBCELLULAR LOCALIZATION
mc10001682	METABOLISM	PROTEIN FATE (folding modification destination)	CELLULAR TRANSPORT TRANSPORT FACILITIES AND TRANSPORT ROUTES	SUBCELLULAR LOCALIZATION
mc10001684	METABOLISM	CELL RESCUE DEFENSE AND VIRULENCE	SYSTEMIC INTERACTION WITH THE ENVIRONMENT	CELL FATE	BIOGENESIS OF CELLULAR COMPONENTS	SUBCELLULAR LOCALIZATION
mc10001686	TRANSCRIPTION	PROTEIN WITH BINDING FUNCTION OR COFACTOR REQUIREMENT (structural or catalytic)	SUBCELLULAR LOCALIZATION
mc10001692	CELL CYCLE AND DNA PROCESSING	PROTEIN FATE (folding modification destination)	PROTEIN WITH BINDING FUNCTION OR COFACTOR REQUIREMENT (structural or catalytic)	REGULATION OF METABOLISM AND PROTEIN FUNCTION	CELL FATE	SUBCELLULAR LOCALIZATION
mc10001696	PROTEIN FATE (folding modification destination)	CELLULAR TRANSPORT TRANSPORT FACILITIES AND TRANSPORT ROUTES	BIOGENESIS OF CELLULAR COMPONENTS	SUBCELLULAR LOCALIZATION
mc10001698	CELL CYCLE AND DNA PROCESSING	PROTEIN WITH BINDING FUNCTION OR COFACTOR REQUIREMENT (structural or catalytic)	CELLULAR TRANSPORT TRANSPORT FACILITIES AND TRANSPORT ROUTES	CELLULAR COMMUNICATION/SIGNAL TRANSDUCTION MECHANISM
mc10001704	SUBCELLULAR LOCALIZATION
mc10001708	TRANSCRIPTION	PROTEIN SYNTHESIS	PROTEIN WITH BINDING FUNCTION OR COFACTOR REQUIREMENT (structural or catalytic)	CELLULAR TRANSPORT TRANSPORT FACILITIES AND TRANSPORT ROUTES	CELLULAR COMMUNICATION/SIGNAL TRANSDUCTION MECHANISM	CELL RESCUE DEFENSE AND VIRULENCE	INTERACTION WITH THE ENVIRONMENT	SYSTEMIC INTERACTION WITH THE ENVIRONMENT	CELL FATE	SUBCELLULAR LOCALIZATION
mc10001716	PROTEIN FATE (folding modification destination)	SUBCELLULAR LOCALIZATION	TISSUE LOCALIZATION	ORGAN LOCALIZATION
mc10001720	TRANSCRIPTION	PROTEIN WITH BINDING FUNCTION OR COFACTOR REQUIREMENT (structural or catalytic)
mc1000173	REGULATION OF METABOLISM AND PROTEIN FUNCTION	SUBCELLULAR LOCALIZATION
mc10001732	PROTEIN FATE (folding modification destination)	PROTEIN WITH BINDING FUNCTION OR COFACTOR REQUIREMENT (structural or catalytic)	CELLULAR COMMUNICATION/SIGNAL TRANSDUCTION MECHANISM	INTERACTION WITH THE ENVIRONMENT	SUBCELLULAR LOCALIZATION
mc10001734	PROTEIN FATE (folding modification destination)	PROTEIN WITH BINDING FUNCTION OR COFACTOR REQUIREMENT (structural or catalytic)	INTERACTION WITH THE ENVIRONMENT
mc10001735	CELL CYCLE AND DNA PROCESSING	TRANSCRIPTION	PROTEIN WITH BINDING FUNCTION OR COFACTOR REQUIREMENT (structural or catalytic)
mc10001738	PROTEIN FATE (folding modification destination)	PROTEIN WITH BINDING FUNCTION OR COFACTOR REQUIREMENT (structural or catalytic)	CELLULAR COMMUNICATION/SIGNAL TRANSDUCTION MECHANISM	CELL FATE	SUBCELLULAR LOCALIZATION
mc10001742	CELL CYCLE AND DNA PROCESSING	TRANSCRIPTION	PROTEIN WITH BINDING FUNCTION OR COFACTOR REQUIREMENT (structural or catalytic)	BIOGENESIS OF CELLULAR COMPONENTS	SUBCELLULAR LOCALIZATION
mc1000175	SUBCELLULAR LOCALIZATION
mc10001750	PROTEIN WITH BINDING FUNCTION OR COFACTOR REQUIREMENT (structural or catalytic)	CELL RESCUE DEFENSE AND VIRULENCE	SUBCELLULAR LOCALIZATION
mc10001753	BIOGENESIS OF CELLULAR COMPONENTS	SUBCELLULAR LOCALIZATION
mc10001756	METABOLISM	PROTEIN FATE (folding modification destination)	PROTEIN WITH BINDING FUNCTION OR COFACTOR REQUIREMENT (structural or catalytic)	CELLULAR COMMUNICATION/SIGNAL TRANSDUCTION MECHANISM	DEVELOPMENT (Systemic)	SUBCELLULAR LOCALIZATION
mc10001763	METABOLISM
mc10001765	CELLULAR COMMUNICATION/SIGNAL TRANSDUCTION MECHANISM
mc10001768	METABOLISM	PROTEIN FATE (folding modification destination)	PROTEIN WITH BINDING FUNCTION OR COFACTOR REQUIREMENT (structural or catalytic)	CELLULAR COMMUNICATION/SIGNAL TRANSDUCTION MECHANISM
mc10001781	SUBCELLULAR LOCALIZATION
mc10001786	CELLULAR COMMUNICATION/SIGNAL TRANSDUCTION MECHANISM
mc1000179	DEVELOPMENT (Systemic)	SUBCELLULAR LOCALIZATION
mc10001794	PROTEIN FATE (folding modification destination)
mc1000181	CELL RESCUE DEFENSE AND VIRULENCE	SYSTEMIC INTERACTION WITH THE ENVIRONMENT
mc10001814	CELLULAR TRANSPORT TRANSPORT FACILITIES AND TRANSPORT ROUTES	SUBCELLULAR LOCALIZATION
mc10001847	PROTEIN WITH BINDING FUNCTION OR COFACTOR REQUIREMENT (structural or catalytic)	CELL RESCUE DEFENSE AND VIRULENCE	BIOGENESIS OF CELLULAR COMPONENTS	SUBCELLULAR LOCALIZATION
mc10001848	PROTEIN SYNTHESIS	SUBCELLULAR LOCALIZATION
mc1000185	TRANSCRIPTION	PROTEIN WITH BINDING FUNCTION OR COFACTOR REQUIREMENT (structural or catalytic)	SUBCELLULAR LOCALIZATION
mc10001850	METABOLISM	TRANSCRIPTION	CELLULAR TRANSPORT TRANSPORT FACILITIES AND TRANSPORT ROUTES	SUBCELLULAR LOCALIZATION
mc10001851	METABOLISM	PROTEIN WITH BINDING FUNCTION OR COFACTOR REQUIREMENT (structural or catalytic)	CELLULAR TRANSPORT TRANSPORT FACILITIES AND TRANSPORT ROUTES	SYSTEMIC INTERACTION WITH THE ENVIRONMENT	SUBCELLULAR LOCALIZATION
mc10001853	METABOLISM	CELL CYCLE AND DNA PROCESSING	PROTEIN FATE (folding modification destination)	PROTEIN WITH BINDING FUNCTION OR COFACTOR REQUIREMENT (structural or catalytic)	SUBCELLULAR LOCALIZATION
mc10001854	CELL FATE	SUBCELLULAR LOCALIZATION
mc10001858	METABOLISM	SUBCELLULAR LOCALIZATION
mc1000186	TRANSCRIPTION	PROTEIN WITH BINDING FUNCTION OR COFACTOR REQUIREMENT (structural or catalytic)	SUBCELLULAR LOCALIZATION
mc10001860	REGULATION OF METABOLISM AND PROTEIN FUNCTION
mc10001861	PROTEIN FATE (folding modification destination)	PROTEIN WITH BINDING FUNCTION OR COFACTOR REQUIREMENT (structural or catalytic)	CELLULAR COMMUNICATION/SIGNAL TRANSDUCTION MECHANISM	SUBCELLULAR LOCALIZATION
mc10001862	METABOLISM	CELLULAR COMMUNICATION/SIGNAL TRANSDUCTION MECHANISM
mc10001863	ENERGY	PROTEIN WITH BINDING FUNCTION OR COFACTOR REQUIREMENT (structural or catalytic)	CELLULAR TRANSPORT TRANSPORT FACILITIES AND TRANSPORT ROUTES	BIOGENESIS OF CELLULAR COMPONENTS	SUBCELLULAR LOCALIZATION
mc10001864	CELL CYCLE AND DNA PROCESSING	PROTEIN WITH BINDING FUNCTION OR COFACTOR REQUIREMENT (structural or catalytic)	CELL TYPE DIFFERENTIATION	SUBCELLULAR LOCALIZATION
mc10001868	TRANSCRIPTION	PROTEIN WITH BINDING FUNCTION OR COFACTOR REQUIREMENT (structural or catalytic)	CELL RESCUE DEFENSE AND VIRULENCE	CELL TYPE DIFFERENTIATION	SUBCELLULAR LOCALIZATION
mc10001872	REGULATION OF METABOLISM AND PROTEIN FUNCTION
mc10001873	TRANSCRIPTION	PROTEIN WITH BINDING FUNCTION OR COFACTOR REQUIREMENT (structural or catalytic)	CELLULAR COMMUNICATION/SIGNAL TRANSDUCTION MECHANISM	DEVELOPMENT (Systemic)	SUBCELLULAR LOCALIZATION
mc10001874	CELLULAR COMMUNICATION/SIGNAL TRANSDUCTION MECHANISM	CELL FATE	SUBCELLULAR LOCALIZATION
mc10001875	CELLULAR COMMUNICATION/SIGNAL TRANSDUCTION MECHANISM	CELL FATE	SUBCELLULAR LOCALIZATION
mc10001877	PROTEIN WITH BINDING FUNCTION OR COFACTOR REQUIREMENT (structural or catalytic)	SUBCELLULAR LOCALIZATION
mc10001879	ENERGY	CELLULAR TRANSPORT TRANSPORT FACILITIES AND TRANSPORT ROUTES
mc10001880	METABOLISM	PROTEIN WITH BINDING FUNCTION OR COFACTOR REQUIREMENT (structural or catalytic)	SUBCELLULAR LOCALIZATION
mc10001881	PROTEIN WITH BINDING FUNCTION OR COFACTOR REQUIREMENT (structural or catalytic)	SUBCELLULAR LOCALIZATION
mc10001882	METABOLISM	PROTEIN WITH BINDING FUNCTION OR COFACTOR REQUIREMENT (structural or catalytic)	CELLULAR TRANSPORT TRANSPORT FACILITIES AND TRANSPORT ROUTES	CELLULAR COMMUNICATION/SIGNAL TRANSDUCTION MECHANISM	SUBCELLULAR LOCALIZATION
mc10001883	TRANSCRIPTION	PROTEIN WITH BINDING FUNCTION OR COFACTOR REQUIREMENT (structural or catalytic)	CELLULAR COMMUNICATION/SIGNAL TRANSDUCTION MECHANISM	SUBCELLULAR LOCALIZATION
mc10001884	TRANSCRIPTION	SUBCELLULAR LOCALIZATION
mc10001887	CELLULAR COMMUNICATION/SIGNAL TRANSDUCTION MECHANISM	INTERACTION WITH THE ENVIRONMENT	SUBCELLULAR LOCALIZATION
mc10001888	PROTEIN WITH BINDING FUNCTION OR COFACTOR REQUIREMENT (structural or catalytic)	SUBCELLULAR LOCALIZATION
mc10001889	CELLULAR COMMUNICATION/SIGNAL TRANSDUCTION MECHANISM	SUBCELLULAR LOCALIZATION	ORGAN LOCALIZATION
mc10001894	SUBCELLULAR LOCALIZATION
mc10001897	METABOLISM
mc1000190	ORGAN DIFFERENTIATION
mc10001900	METABOLISM	CELLULAR TRANSPORT TRANSPORT FACILITIES AND TRANSPORT ROUTES	SUBCELLULAR LOCALIZATION	ORGAN LOCALIZATION
mc10001902	CELL CYCLE AND DNA PROCESSING	TRANSCRIPTION	PROTEIN WITH BINDING FUNCTION OR COFACTOR REQUIREMENT (structural or catalytic)	SUBCELLULAR LOCALIZATION
mc10001906	ENERGY	PROTEIN WITH BINDING FUNCTION OR COFACTOR REQUIREMENT (structural or catalytic)	CELLULAR TRANSPORT TRANSPORT FACILITIES AND TRANSPORT ROUTES	SUBCELLULAR LOCALIZATION
mc10001907	CELL CYCLE AND DNA PROCESSING	TRANSCRIPTION	PROTEIN WITH BINDING FUNCTION OR COFACTOR REQUIREMENT (structural or catalytic)	BIOGENESIS OF CELLULAR COMPONENTS	SUBCELLULAR LOCALIZATION
mc10001909	PROTEIN WITH BINDING FUNCTION OR COFACTOR REQUIREMENT (structural or catalytic)	SUBCELLULAR LOCALIZATION
mc10001910	METABOLISM	SUBCELLULAR LOCALIZATION
mc10001912	METABOLISM	PROTEIN FATE (folding modification destination)	PROTEIN WITH BINDING FUNCTION OR COFACTOR REQUIREMENT (structural or catalytic)	CELLULAR TRANSPORT TRANSPORT FACILITIES AND TRANSPORT ROUTES	INTERACTION WITH THE ENVIRONMENT	SYSTEMIC INTERACTION WITH THE ENVIRONMENT	ORGAN DIFFERENTIATION	SUBCELLULAR LOCALIZATION	ORGAN LOCALIZATION
mc10001913	TRANSCRIPTION	PROTEIN WITH BINDING FUNCTION OR COFACTOR REQUIREMENT (structural or catalytic)	INTERACTION WITH THE ENVIRONMENT	DEVELOPMENT (Systemic)	ORGAN DIFFERENTIATION	SUBCELLULAR LOCALIZATION
mc10001914	SUBCELLULAR LOCALIZATION
mc10001915	METABOLISM	CELLULAR TRANSPORT TRANSPORT FACILITIES AND TRANSPORT ROUTES	SUBCELLULAR LOCALIZATION
mc10001916	TRANSCRIPTION	PROTEIN WITH BINDING FUNCTION OR COFACTOR REQUIREMENT (structural or catalytic)	CELLULAR COMMUNICATION/SIGNAL TRANSDUCTION MECHANISM	SUBCELLULAR LOCALIZATION
mc10001917	SUBCELLULAR LOCALIZATION
mc10001918	METABOLISM	CELL CYCLE AND DNA PROCESSING	TRANSCRIPTION	PROTEIN FATE (folding modification destination)	SUBCELLULAR LOCALIZATION
mc10001919	SUBCELLULAR LOCALIZATION
mc10001922	TRANSCRIPTION	PROTEIN WITH BINDING FUNCTION OR COFACTOR REQUIREMENT (structural or catalytic)
mc10001923	CELLULAR TRANSPORT TRANSPORT FACILITIES AND TRANSPORT ROUTES	INTERACTION WITH THE ENVIRONMENT	SUBCELLULAR LOCALIZATION
mc10001926	PROTEIN WITH BINDING FUNCTION OR COFACTOR REQUIREMENT (structural or catalytic)
mc10001928	CELL CYCLE AND DNA PROCESSING	TRANSCRIPTION	PROTEIN WITH BINDING FUNCTION OR COFACTOR REQUIREMENT (structural or catalytic)	BIOGENESIS OF CELLULAR COMPONENTS	SUBCELLULAR LOCALIZATION
mc1000193	SYSTEMIC INTERACTION WITH THE ENVIRONMENT	CELL FATE	SUBCELLULAR LOCALIZATION
mc10001930	ENERGY	PROTEIN WITH BINDING FUNCTION OR COFACTOR REQUIREMENT (structural or catalytic)	CELLULAR TRANSPORT TRANSPORT FACILITIES AND TRANSPORT ROUTES	TISSUE DIFFERENTIATION	SUBCELLULAR LOCALIZATION
mc10001932	PROTEIN WITH BINDING FUNCTION OR COFACTOR REQUIREMENT (structural or catalytic)
mc10001934	TRANSCRIPTION	PROTEIN FATE (folding modification destination)	PROTEIN WITH BINDING FUNCTION OR COFACTOR REQUIREMENT (structural or catalytic)	SUBCELLULAR LOCALIZATION
mc10001935	PROTEIN FATE (folding modification destination)	CELLULAR COMMUNICATION/SIGNAL TRANSDUCTION MECHANISM	SUBCELLULAR LOCALIZATION
mc10001938	PROTEIN SYNTHESIS	PROTEIN WITH BINDING FUNCTION OR COFACTOR REQUIREMENT (structural or catalytic)	SUBCELLULAR LOCALIZATION
mc1000194	CELLULAR COMMUNICATION/SIGNAL TRANSDUCTION MECHANISM	SYSTEMIC INTERACTION WITH THE ENVIRONMENT	CELL FATE	CELL TYPE DIFFERENTIATION	SUBCELLULAR LOCALIZATION	CELL TYPE LOCALIZATION
mc10001940	PROTEIN WITH BINDING FUNCTION OR COFACTOR REQUIREMENT (structural or catalytic)	SUBCELLULAR LOCALIZATION
mc10001941	METABOLISM	PROTEIN WITH BINDING FUNCTION OR COFACTOR REQUIREMENT (structural or catalytic)	SUBCELLULAR LOCALIZATION
mc10001945	CELL CYCLE AND DNA PROCESSING	PROTEIN FATE (folding modification destination)	PROTEIN WITH BINDING FUNCTION OR COFACTOR REQUIREMENT (structural or catalytic)	CELLULAR COMMUNICATION/SIGNAL TRANSDUCTION MECHANISM	SUBCELLULAR LOCALIZATION
mc10001946	METABOLISM	SUBCELLULAR LOCALIZATION
mc10001947	METABOLISM	PROTEIN WITH BINDING FUNCTION OR COFACTOR REQUIREMENT (structural or catalytic)	REGULATION OF METABOLISM AND PROTEIN FUNCTION	CELLULAR COMMUNICATION/SIGNAL TRANSDUCTION MECHANISM	SUBCELLULAR LOCALIZATION
mc10001950	PROTEIN FATE (folding modification destination)	PROTEIN WITH BINDING FUNCTION OR COFACTOR REQUIREMENT (structural or catalytic)	CELL FATE	DEVELOPMENT (Systemic)	ORGAN DIFFERENTIATION	SUBCELLULAR LOCALIZATION
mc10001952	PROTEIN FATE (folding modification destination)	PROTEIN WITH BINDING FUNCTION OR COFACTOR REQUIREMENT (structural or catalytic)	CELLULAR COMMUNICATION/SIGNAL TRANSDUCTION MECHANISM	CELL RESCUE DEFENSE AND VIRULENCE
mc10001953	SUBCELLULAR LOCALIZATION
mc10001954	TRANSCRIPTION	PROTEIN SYNTHESIS	PROTEIN WITH BINDING FUNCTION OR COFACTOR REQUIREMENT (structural or catalytic)	SUBCELLULAR LOCALIZATION
mc10001955	CELLULAR COMMUNICATION/SIGNAL TRANSDUCTION MECHANISM	DEVELOPMENT (Systemic)	TISSUE DIFFERENTIATION	SUBCELLULAR LOCALIZATION	TISSUE LOCALIZATION
mc10001956	SUBCELLULAR LOCALIZATION
mc10001957	METABOLISM	SYSTEMIC INTERACTION WITH THE ENVIRONMENT	DEVELOPMENT (Systemic)	SUBCELLULAR LOCALIZATION
mc10001958	PROTEIN WITH BINDING FUNCTION OR COFACTOR REQUIREMENT (structural or catalytic)	CELLULAR TRANSPORT TRANSPORT FACILITIES AND TRANSPORT ROUTES	BIOGENESIS OF CELLULAR COMPONENTS	CELL TYPE DIFFERENTIATION
mc10001959	PROTEIN WITH BINDING FUNCTION OR COFACTOR REQUIREMENT (structural or catalytic)	CELLULAR COMMUNICATION/SIGNAL TRANSDUCTION MECHANISM	INTERACTION WITH THE ENVIRONMENT	CELL FATE	ORGAN DIFFERENTIATION	SUBCELLULAR LOCALIZATION
mc1000196	CELL CYCLE AND DNA PROCESSING	PROTEIN WITH BINDING FUNCTION OR COFACTOR REQUIREMENT (structural or catalytic)	SUBCELLULAR LOCALIZATION
mc10001960	METABOLISM	SUBCELLULAR LOCALIZATION
mc10001961	CELLULAR COMMUNICATION/SIGNAL TRANSDUCTION MECHANISM	INTERACTION WITH THE ENVIRONMENT	SYSTEMIC INTERACTION WITH THE ENVIRONMENT
mc10001965	CELLULAR COMMUNICATION/SIGNAL TRANSDUCTION MECHANISM	SYSTEMIC INTERACTION WITH THE ENVIRONMENT
mc10001966	CELLULAR COMMUNICATION/SIGNAL TRANSDUCTION MECHANISM	SYSTEMIC INTERACTION WITH THE ENVIRONMENT
mc1000198	PROTEIN WITH BINDING FUNCTION OR COFACTOR REQUIREMENT (structural or catalytic)	CELLULAR COMMUNICATION/SIGNAL TRANSDUCTION MECHANISM
mc10001984	CELLULAR COMMUNICATION/SIGNAL TRANSDUCTION MECHANISM	SYSTEMIC INTERACTION WITH THE ENVIRONMENT
mc10001985	CELLULAR COMMUNICATION/SIGNAL TRANSDUCTION MECHANISM	SYSTEMIC INTERACTION WITH THE ENVIRONMENT
mc10001991	CELLULAR COMMUNICATION/SIGNAL TRANSDUCTION MECHANISM	SYSTEMIC INTERACTION WITH THE ENVIRONMENT
mc10001994	CELLULAR COMMUNICATION/SIGNAL TRANSDUCTION MECHANISM	SYSTEMIC INTERACTION WITH THE ENVIRONMENT
mc10001995	CELLULAR COMMUNICATION/SIGNAL TRANSDUCTION MECHANISM	SYSTEMIC INTERACTION WITH THE ENVIRONMENT
mc1000200	PROTEIN FATE (folding modification destination)	CELLULAR TRANSPORT TRANSPORT FACILITIES AND TRANSPORT ROUTES
mc10002006	CELLULAR COMMUNICATION/SIGNAL TRANSDUCTION MECHANISM	SYSTEMIC INTERACTION WITH THE ENVIRONMENT
mc10002008	CELLULAR COMMUNICATION/SIGNAL TRANSDUCTION MECHANISM	SYSTEMIC INTERACTION WITH THE ENVIRONMENT
mc10002009	CELLULAR COMMUNICATION/SIGNAL TRANSDUCTION MECHANISM	SYSTEMIC INTERACTION WITH THE ENVIRONMENT
mc10002014	CELLULAR COMMUNICATION/SIGNAL TRANSDUCTION MECHANISM	SYSTEMIC INTERACTION WITH THE ENVIRONMENT
mc10002016	CELLULAR COMMUNICATION/SIGNAL TRANSDUCTION MECHANISM	SYSTEMIC INTERACTION WITH THE ENVIRONMENT	SUBCELLULAR LOCALIZATION
mc10002017	CELLULAR COMMUNICATION/SIGNAL TRANSDUCTION MECHANISM	SYSTEMIC INTERACTION WITH THE ENVIRONMENT
mc10002020	CELLULAR COMMUNICATION/SIGNAL TRANSDUCTION MECHANISM	SYSTEMIC INTERACTION WITH THE ENVIRONMENT
mc10002025	CELLULAR COMMUNICATION/SIGNAL TRANSDUCTION MECHANISM	SYSTEMIC INTERACTION WITH THE ENVIRONMENT
mc10002026	TRANSCRIPTION	PROTEIN WITH BINDING FUNCTION OR COFACTOR REQUIREMENT (structural or catalytic)	CELLULAR COMMUNICATION/SIGNAL TRANSDUCTION MECHANISM	INTERACTION WITH THE ENVIRONMENT	CELL FATE	DEVELOPMENT (Systemic)	CELL TYPE DIFFERENTIATION	ORGAN DIFFERENTIATION	SUBCELLULAR LOCALIZATION
mc10002036	SYSTEMIC INTERACTION WITH THE ENVIRONMENT
mc10002041	CELL FATE	SUBCELLULAR LOCALIZATION
mc10002043	PROTEIN WITH BINDING FUNCTION OR COFACTOR REQUIREMENT (structural or catalytic)	DEVELOPMENT (Systemic)	SUBCELLULAR LOCALIZATION
mc10002046	PROTEIN WITH BINDING FUNCTION OR COFACTOR REQUIREMENT (structural or catalytic)	CELLULAR COMMUNICATION/SIGNAL TRANSDUCTION MECHANISM	CELL FATE	DEVELOPMENT (Systemic)	CELL TYPE DIFFERENTIATION	SUBCELLULAR LOCALIZATION
mc10002047	CELL CYCLE AND DNA PROCESSING	TRANSCRIPTION	PROTEIN WITH BINDING FUNCTION OR COFACTOR REQUIREMENT (structural or catalytic)	ORGAN DIFFERENTIATION	SUBCELLULAR LOCALIZATION
mc1000205	CELL RESCUE DEFENSE AND VIRULENCE	SUBCELLULAR LOCALIZATION
mc10002051	PROTEIN SYNTHESIS	PROTEIN WITH BINDING FUNCTION OR COFACTOR REQUIREMENT (structural or catalytic)	SUBCELLULAR LOCALIZATION
mc10002052	METABOLISM	CELL CYCLE AND DNA PROCESSING	TRANSCRIPTION	PROTEIN FATE (folding modification destination)	PROTEIN WITH BINDING FUNCTION OR COFACTOR REQUIREMENT (structural or catalytic)	SUBCELLULAR LOCALIZATION
mc10002053	CELLULAR COMMUNICATION/SIGNAL TRANSDUCTION MECHANISM	SYSTEMIC INTERACTION WITH THE ENVIRONMENT
mc1000207	CELL RESCUE DEFENSE AND VIRULENCE	DEVELOPMENT (Systemic)	SUBCELLULAR LOCALIZATION
mc1000215	PROTEIN WITH BINDING FUNCTION OR COFACTOR REQUIREMENT (structural or catalytic)	CELLULAR TRANSPORT TRANSPORT FACILITIES AND TRANSPORT ROUTES	INTERACTION WITH THE ENVIRONMENT	BIOGENESIS OF CELLULAR COMPONENTS	SUBCELLULAR LOCALIZATION
mc1000224	METABOLISM	PROTEIN WITH BINDING FUNCTION OR COFACTOR REQUIREMENT (structural or catalytic)	SUBCELLULAR LOCALIZATION
mc1000227	CELL TYPE DIFFERENTIATION
mc1000233	BIOGENESIS OF CELLULAR COMPONENTS	SUBCELLULAR LOCALIZATION
mc1000234	PROTEIN WITH BINDING FUNCTION OR COFACTOR REQUIREMENT (structural or catalytic)	DEVELOPMENT (Systemic)	BIOGENESIS OF CELLULAR COMPONENTS	TISSUE DIFFERENTIATION	SUBCELLULAR LOCALIZATION
mc1000240	PROTEIN WITH BINDING FUNCTION OR COFACTOR REQUIREMENT (structural or catalytic)	CELLULAR COMMUNICATION/SIGNAL TRANSDUCTION MECHANISM	DEVELOPMENT (Systemic)	TISSUE DIFFERENTIATION	ORGAN DIFFERENTIATION	SUBCELLULAR LOCALIZATION	ORGAN LOCALIZATION
mc1000270	METABOLISM	CELL CYCLE AND DNA PROCESSING	PROTEIN FATE (folding modification destination)	REGULATION OF METABOLISM AND PROTEIN FUNCTION	CELLULAR COMMUNICATION/SIGNAL TRANSDUCTION MECHANISM	DEVELOPMENT (Systemic)	SUBCELLULAR LOCALIZATION
mc1000276	METABOLISM
mc1000284	TRANSCRIPTION	PROTEIN WITH BINDING FUNCTION OR COFACTOR REQUIREMENT (structural or catalytic)	CELLULAR TRANSPORT TRANSPORT FACILITIES AND TRANSPORT ROUTES	CELLULAR COMMUNICATION/SIGNAL TRANSDUCTION MECHANISM	SUBCELLULAR LOCALIZATION
mc1000296	CELL CYCLE AND DNA PROCESSING	TRANSCRIPTION	PROTEIN WITH BINDING FUNCTION OR COFACTOR REQUIREMENT (structural or catalytic)	SUBCELLULAR LOCALIZATION
mc1000299	SUBCELLULAR LOCALIZATION
mc1000301	PROTEIN WITH BINDING FUNCTION OR COFACTOR REQUIREMENT (structural or catalytic)	CELLULAR TRANSPORT TRANSPORT FACILITIES AND TRANSPORT ROUTES	CELLULAR COMMUNICATION/SIGNAL TRANSDUCTION MECHANISM	DEVELOPMENT (Systemic)
mc1000302	PROTEIN FATE (folding modification destination)	PROTEIN WITH BINDING FUNCTION OR COFACTOR REQUIREMENT (structural or catalytic)	CELL RESCUE DEFENSE AND VIRULENCE	CELL FATE
mc1000303	TRANSCRIPTION	PROTEIN WITH BINDING FUNCTION OR COFACTOR REQUIREMENT (structural or catalytic)	SUBCELLULAR LOCALIZATION
mc1000307	CELL CYCLE AND DNA PROCESSING	PROTEIN WITH BINDING FUNCTION OR COFACTOR REQUIREMENT (structural or catalytic)	INTERACTION WITH THE ENVIRONMENT	BIOGENESIS OF CELLULAR COMPONENTS	SUBCELLULAR LOCALIZATION
mc1000310	PROTEIN WITH BINDING FUNCTION OR COFACTOR REQUIREMENT (structural or catalytic)	DEVELOPMENT (Systemic)	BIOGENESIS OF CELLULAR COMPONENTS	TISSUE DIFFERENTIATION	SUBCELLULAR LOCALIZATION
mc1000316	TRANSCRIPTION	PROTEIN SYNTHESIS	PROTEIN WITH BINDING FUNCTION OR COFACTOR REQUIREMENT (structural or catalytic)	SUBCELLULAR LOCALIZATION
mc1000318	METABOLISM	PROTEIN FATE (folding modification destination)	PROTEIN WITH BINDING FUNCTION OR COFACTOR REQUIREMENT (structural or catalytic)	REGULATION OF METABOLISM AND PROTEIN FUNCTION	CELLULAR COMMUNICATION/SIGNAL TRANSDUCTION MECHANISM	SUBCELLULAR LOCALIZATION
mc1000320	METABOLISM	ENERGY	PROTEIN FATE (folding modification destination)	SUBCELLULAR LOCALIZATION
mc1000321	CELL FATE	SUBCELLULAR LOCALIZATION
mc1000322	PROTEIN FATE (folding modification destination)	SUBCELLULAR LOCALIZATION
mc1000328	PROTEIN WITH BINDING FUNCTION OR COFACTOR REQUIREMENT (structural or catalytic)	REGULATION OF METABOLISM AND PROTEIN FUNCTION	CELLULAR COMMUNICATION/SIGNAL TRANSDUCTION MECHANISM	INTERACTION WITH THE ENVIRONMENT	SUBCELLULAR LOCALIZATION
mc1000344	PROTEIN FATE (folding modification destination)	SUBCELLULAR LOCALIZATION
mc1000346	PROTEIN FATE (folding modification destination)	SUBCELLULAR LOCALIZATION
mc1000347	PROTEIN WITH BINDING FUNCTION OR COFACTOR REQUIREMENT (structural or catalytic)
mc1000348	PROTEIN WITH BINDING FUNCTION OR COFACTOR REQUIREMENT (structural or catalytic)
mc1000355	METABOLISM	SUBCELLULAR LOCALIZATION
mc1000361	ENERGY	PROTEIN WITH BINDING FUNCTION OR COFACTOR REQUIREMENT (structural or catalytic)	CELLULAR TRANSPORT TRANSPORT FACILITIES AND TRANSPORT ROUTES	SUBCELLULAR LOCALIZATION
mc1000362	PROTEIN WITH BINDING FUNCTION OR COFACTOR REQUIREMENT (structural or catalytic)	CELLULAR TRANSPORT TRANSPORT FACILITIES AND TRANSPORT ROUTES	SUBCELLULAR LOCALIZATION
mc1000366	METABOLISM	PROTEIN FATE (folding modification destination)	PROTEIN WITH BINDING FUNCTION OR COFACTOR REQUIREMENT (structural or catalytic)	CELLULAR COMMUNICATION/SIGNAL TRANSDUCTION MECHANISM	SYSTEMIC INTERACTION WITH THE ENVIRONMENT	CELL TYPE DIFFERENTIATION	SUBCELLULAR LOCALIZATION
mc1000373	PROTEIN WITH BINDING FUNCTION OR COFACTOR REQUIREMENT (structural or catalytic)	CELLULAR TRANSPORT TRANSPORT FACILITIES AND TRANSPORT ROUTES	CELLULAR COMMUNICATION/SIGNAL TRANSDUCTION MECHANISM	INTERACTION WITH THE ENVIRONMENT	SYSTEMIC INTERACTION WITH THE ENVIRONMENT
mc1000375	METABOLISM	CELLULAR COMMUNICATION/SIGNAL TRANSDUCTION MECHANISM
mc1000379	METABOLISM
mc1000383	PROTEIN WITH BINDING FUNCTION OR COFACTOR REQUIREMENT (structural or catalytic)	CELL FATE	SUBCELLULAR LOCALIZATION
mc1000385	METABOLISM	PROTEIN FATE (folding modification destination)	SUBCELLULAR LOCALIZATION
mc1000387	PROTEIN SYNTHESIS	PROTEIN WITH BINDING FUNCTION OR COFACTOR REQUIREMENT (structural or catalytic)	SUBCELLULAR LOCALIZATION
mc1000391	ENERGY	CELLULAR TRANSPORT TRANSPORT FACILITIES AND TRANSPORT ROUTES
mc1000392	PROTEIN SYNTHESIS	PROTEIN WITH BINDING FUNCTION OR COFACTOR REQUIREMENT (structural or catalytic)	SUBCELLULAR LOCALIZATION
mc1000393	METABOLISM	CELL CYCLE AND DNA PROCESSING	PROTEIN WITH BINDING FUNCTION OR COFACTOR REQUIREMENT (structural or catalytic)	CELL RESCUE DEFENSE AND VIRULENCE	SUBCELLULAR LOCALIZATION
mc1000395	TRANSCRIPTION	PROTEIN WITH BINDING FUNCTION OR COFACTOR REQUIREMENT (structural or catalytic)	CELL FATE	ORGAN LOCALIZATION
mc1000408	METABOLISM	PROTEIN FATE (folding modification destination)	SYSTEMIC INTERACTION WITH THE ENVIRONMENT	SUBCELLULAR LOCALIZATION
mc1000410	INTERACTION WITH THE ENVIRONMENT	CELL FATE
mc1000415	TRANSCRIPTION	PROTEIN WITH BINDING FUNCTION OR COFACTOR REQUIREMENT (structural or catalytic)	CELLULAR COMMUNICATION/SIGNAL TRANSDUCTION MECHANISM	ORGAN DIFFERENTIATION	SUBCELLULAR LOCALIZATION	ORGAN LOCALIZATION
mc1000416	PROTEIN SYNTHESIS	SUBCELLULAR LOCALIZATION
mc1000417	REGULATION OF METABOLISM AND PROTEIN FUNCTION
mc1000423	PROTEIN SYNTHESIS	PROTEIN WITH BINDING FUNCTION OR COFACTOR REQUIREMENT (structural or catalytic)	SUBCELLULAR LOCALIZATION
mc1000426	METABOLISM	PROTEIN FATE (folding modification destination)	PROTEIN WITH BINDING FUNCTION OR COFACTOR REQUIREMENT (structural or catalytic)	CELLULAR COMMUNICATION/SIGNAL TRANSDUCTION MECHANISM
mc1000428	CELLULAR COMMUNICATION/SIGNAL TRANSDUCTION MECHANISM	CELL FATE	SUBCELLULAR LOCALIZATION
mc1000430	REGULATION OF METABOLISM AND PROTEIN FUNCTION	CELLULAR COMMUNICATION/SIGNAL TRANSDUCTION MECHANISM	SYSTEMIC INTERACTION WITH THE ENVIRONMENT	SUBCELLULAR LOCALIZATION
mc1000431	REGULATION OF METABOLISM AND PROTEIN FUNCTION	CELLULAR COMMUNICATION/SIGNAL TRANSDUCTION MECHANISM	SYSTEMIC INTERACTION WITH THE ENVIRONMENT	SUBCELLULAR LOCALIZATION
mc1000433	METABOLISM	CELL CYCLE AND DNA PROCESSING	PROTEIN WITH BINDING FUNCTION OR COFACTOR REQUIREMENT (structural or catalytic)	CELLULAR COMMUNICATION/SIGNAL TRANSDUCTION MECHANISM	CELL RESCUE DEFENSE AND VIRULENCE	SUBCELLULAR LOCALIZATION
mc1000435	CELLULAR COMMUNICATION/SIGNAL TRANSDUCTION MECHANISM	SUBCELLULAR LOCALIZATION
mc1000436	CELLULAR COMMUNICATION/SIGNAL TRANSDUCTION MECHANISM	SUBCELLULAR LOCALIZATION
mc1000437	CELLULAR TRANSPORT TRANSPORT FACILITIES AND TRANSPORT ROUTES	SUBCELLULAR LOCALIZATION
mc1000440	CELLULAR TRANSPORT TRANSPORT FACILITIES AND TRANSPORT ROUTES	INTERACTION WITH THE ENVIRONMENT	SUBCELLULAR LOCALIZATION
mc1000441	CELLULAR TRANSPORT TRANSPORT FACILITIES AND TRANSPORT ROUTES
mc1000471	TRANSCRIPTION	PROTEIN WITH BINDING FUNCTION OR COFACTOR REQUIREMENT (structural or catalytic)	SUBCELLULAR LOCALIZATION
mc1000476	PROTEIN SYNTHESIS	SUBCELLULAR LOCALIZATION
mc1000480	CELLULAR COMMUNICATION/SIGNAL TRANSDUCTION MECHANISM
mc1000481	PROTEIN WITH BINDING FUNCTION OR COFACTOR REQUIREMENT (structural or catalytic)	CELLULAR COMMUNICATION/SIGNAL TRANSDUCTION MECHANISM	SUBCELLULAR LOCALIZATION
mc1000483	PROTEIN WITH BINDING FUNCTION OR COFACTOR REQUIREMENT (structural or catalytic)	CELL FATE
mc1000496	PROTEIN WITH BINDING FUNCTION OR COFACTOR REQUIREMENT (structural or catalytic)	CELLULAR COMMUNICATION/SIGNAL TRANSDUCTION MECHANISM	INTERACTION WITH THE ENVIRONMENT
mc1000499	SUBCELLULAR LOCALIZATION
mc1000504	PROTEIN FATE (folding modification destination)
mc1000508	SUBCELLULAR LOCALIZATION
mc1000510	METABOLISM	CELL CYCLE AND DNA PROCESSING	PROTEIN WITH BINDING FUNCTION OR COFACTOR REQUIREMENT (structural or catalytic)	CELL RESCUE DEFENSE AND VIRULENCE	SUBCELLULAR LOCALIZATION
mc1000517	PROTEIN WITH BINDING FUNCTION OR COFACTOR REQUIREMENT (structural or catalytic)	CELLULAR TRANSPORT TRANSPORT FACILITIES AND TRANSPORT ROUTES	CELLULAR COMMUNICATION/SIGNAL TRANSDUCTION MECHANISM	SYSTEMIC INTERACTION WITH THE ENVIRONMENT
mc1000521	PROTEIN WITH BINDING FUNCTION OR COFACTOR REQUIREMENT (structural or catalytic)	CELLULAR TRANSPORT TRANSPORT FACILITIES AND TRANSPORT ROUTES	INTERACTION WITH THE ENVIRONMENT	BIOGENESIS OF CELLULAR COMPONENTS	SUBCELLULAR LOCALIZATION
mc1000522	PROTEIN WITH BINDING FUNCTION OR COFACTOR REQUIREMENT (structural or catalytic)	INTERACTION WITH THE ENVIRONMENT	BIOGENESIS OF CELLULAR COMPONENTS	SUBCELLULAR LOCALIZATION
mc1000531	PROTEIN WITH BINDING FUNCTION OR COFACTOR REQUIREMENT (structural or catalytic)	CELLULAR TRANSPORT TRANSPORT FACILITIES AND TRANSPORT ROUTES
mc1000535	PROTEIN WITH BINDING FUNCTION OR COFACTOR REQUIREMENT (structural or catalytic)	INTERACTION WITH THE ENVIRONMENT	BIOGENESIS OF CELLULAR COMPONENTS	SUBCELLULAR LOCALIZATION
mc1000544	CELLULAR TRANSPORT TRANSPORT FACILITIES AND TRANSPORT ROUTES
mc1000548	PROTEIN FATE (folding modification destination)	CELL RESCUE DEFENSE AND VIRULENCE
mc1000567	PROTEIN WITH BINDING FUNCTION OR COFACTOR REQUIREMENT (structural or catalytic)	BIOGENESIS OF CELLULAR COMPONENTS	SUBCELLULAR LOCALIZATION
mc1000576	ENERGY	PROTEIN WITH BINDING FUNCTION OR COFACTOR REQUIREMENT (structural or catalytic)	CELLULAR TRANSPORT TRANSPORT FACILITIES AND TRANSPORT ROUTES	BIOGENESIS OF CELLULAR COMPONENTS	SUBCELLULAR LOCALIZATION
mc1000578	CELL CYCLE AND DNA PROCESSING	TRANSCRIPTION	PROTEIN WITH BINDING FUNCTION OR COFACTOR REQUIREMENT (structural or catalytic)	CELLULAR COMMUNICATION/SIGNAL TRANSDUCTION MECHANISM	CELL FATE	SUBCELLULAR LOCALIZATION
mc1000579	CELL CYCLE AND DNA PROCESSING	TRANSCRIPTION	PROTEIN WITH BINDING FUNCTION OR COFACTOR REQUIREMENT (structural or catalytic)	CELLULAR COMMUNICATION/SIGNAL TRANSDUCTION MECHANISM	CELL FATE	SUBCELLULAR LOCALIZATION
mc1000580	METABOLISM	SUBCELLULAR LOCALIZATION
mc1000585	TRANSCRIPTION	PROTEIN WITH BINDING FUNCTION OR COFACTOR REQUIREMENT (structural or catalytic)	REGULATION OF METABOLISM AND PROTEIN FUNCTION	CELL TYPE DIFFERENTIATION	SUBCELLULAR LOCALIZATION
mc1000592	METABOLISM	PROTEIN WITH BINDING FUNCTION OR COFACTOR REQUIREMENT (structural or catalytic)	CELLULAR COMMUNICATION/SIGNAL TRANSDUCTION MECHANISM
mc1000593	METABOLISM	SUBCELLULAR LOCALIZATION
mc1000596	PROTEIN WITH BINDING FUNCTION OR COFACTOR REQUIREMENT (structural or catalytic)	CELLULAR COMMUNICATION/SIGNAL TRANSDUCTION MECHANISM	CELL FATE	SUBCELLULAR LOCALIZATION
mc1000597	CELL CYCLE AND DNA PROCESSING	CELL RESCUE DEFENSE AND VIRULENCE
mc1000599	PROTEIN FATE (folding modification destination)	PROTEIN WITH BINDING FUNCTION OR COFACTOR REQUIREMENT (structural or catalytic)
mc1000600	METABOLISM	PROTEIN FATE (folding modification destination)
mc1000606	METABOLISM	PROTEIN FATE (folding modification destination)	PROTEIN WITH BINDING FUNCTION OR COFACTOR REQUIREMENT (structural or catalytic)	CELLULAR COMMUNICATION/SIGNAL TRANSDUCTION MECHANISM	CELL FATE	SUBCELLULAR LOCALIZATION
mc1000611	TRANSCRIPTION	PROTEIN FATE (folding modification destination)	PROTEIN WITH BINDING FUNCTION OR COFACTOR REQUIREMENT (structural or catalytic)	REGULATION OF METABOLISM AND PROTEIN FUNCTION	CELL FATE	SUBCELLULAR LOCALIZATION
mc1000613	PROTEIN FATE (folding modification destination)	PROTEIN WITH BINDING FUNCTION OR COFACTOR REQUIREMENT (structural or catalytic)	BIOGENESIS OF CELLULAR COMPONENTS	SUBCELLULAR LOCALIZATION
mc1000617	TRANSCRIPTION	PROTEIN WITH BINDING FUNCTION OR COFACTOR REQUIREMENT (structural or catalytic)	SUBCELLULAR LOCALIZATION
mc1000619	PROTEIN FATE (folding modification destination)	PROTEIN WITH BINDING FUNCTION OR COFACTOR REQUIREMENT (structural or catalytic)	CELL RESCUE DEFENSE AND VIRULENCE	CELL FATE	SUBCELLULAR LOCALIZATION
mc1000620	PROTEIN FATE (folding modification destination)	PROTEIN WITH BINDING FUNCTION OR COFACTOR REQUIREMENT (structural or catalytic)	CELL RESCUE DEFENSE AND VIRULENCE	SUBCELLULAR LOCALIZATION
mc1000622	PROTEIN WITH BINDING FUNCTION OR COFACTOR REQUIREMENT (structural or catalytic)	CELLULAR TRANSPORT TRANSPORT FACILITIES AND TRANSPORT ROUTES	CELLULAR COMMUNICATION/SIGNAL TRANSDUCTION MECHANISM	SUBCELLULAR LOCALIZATION
mc1000626	PROTEIN SYNTHESIS	PROTEIN WITH BINDING FUNCTION OR COFACTOR REQUIREMENT (structural or catalytic)
mc1000629	CELL CYCLE AND DNA PROCESSING	PROTEIN SYNTHESIS	PROTEIN WITH BINDING FUNCTION OR COFACTOR REQUIREMENT (structural or catalytic)	CELL FATE	DEVELOPMENT (Systemic)	SUBCELLULAR LOCALIZATION
mc1000634	METABOLISM	PROTEIN WITH BINDING FUNCTION OR COFACTOR REQUIREMENT (structural or catalytic)	CELLULAR COMMUNICATION/SIGNAL TRANSDUCTION MECHANISM	SUBCELLULAR LOCALIZATION
mc1000645	TRANSCRIPTION	PROTEIN WITH BINDING FUNCTION OR COFACTOR REQUIREMENT (structural or catalytic)	CELL RESCUE DEFENSE AND VIRULENCE	SUBCELLULAR LOCALIZATION
mc1000649	TRANSCRIPTION	PROTEIN WITH BINDING FUNCTION OR COFACTOR REQUIREMENT (structural or catalytic)	DEVELOPMENT (Systemic)	SUBCELLULAR LOCALIZATION
mc1000669	METABOLISM	ENERGY	PROTEIN WITH BINDING FUNCTION OR COFACTOR REQUIREMENT (structural or catalytic)	CELLULAR TRANSPORT TRANSPORT FACILITIES AND TRANSPORT ROUTES
mc1000670	METABOLISM	ENERGY	PROTEIN WITH BINDING FUNCTION OR COFACTOR REQUIREMENT (structural or catalytic)	CELLULAR TRANSPORT TRANSPORT FACILITIES AND TRANSPORT ROUTES
mc1000671	METABOLISM	ENERGY	PROTEIN WITH BINDING FUNCTION OR COFACTOR REQUIREMENT (structural or catalytic)	CELLULAR TRANSPORT TRANSPORT FACILITIES AND TRANSPORT ROUTES
mc1000673	PROTEIN SYNTHESIS
mc1000674	METABOLISM	PROTEIN FATE (folding modification destination)	PROTEIN WITH BINDING FUNCTION OR COFACTOR REQUIREMENT (structural or catalytic)	CELLULAR COMMUNICATION/SIGNAL TRANSDUCTION MECHANISM	SUBCELLULAR LOCALIZATION
mc1000675	PROTEIN FATE (folding modification destination)
mc1000677	SUBCELLULAR LOCALIZATION
mc1000678	CELL CYCLE AND DNA PROCESSING	TRANSCRIPTION	PROTEIN WITH BINDING FUNCTION OR COFACTOR REQUIREMENT (structural or catalytic)	SUBCELLULAR LOCALIZATION
mc1000680	ENERGY	PROTEIN WITH BINDING FUNCTION OR COFACTOR REQUIREMENT (structural or catalytic)	CELLULAR TRANSPORT TRANSPORT FACILITIES AND TRANSPORT ROUTES	SUBCELLULAR LOCALIZATION
mc1000687	PROTEIN FATE (folding modification destination)	PROTEIN WITH BINDING FUNCTION OR COFACTOR REQUIREMENT (structural or catalytic)	CELL FATE
mc1000689	PROTEIN FATE (folding modification destination)	PROTEIN WITH BINDING FUNCTION OR COFACTOR REQUIREMENT (structural or catalytic)	REGULATION OF METABOLISM AND PROTEIN FUNCTION	SYSTEMIC INTERACTION WITH THE ENVIRONMENT	CELL FATE	SUBCELLULAR LOCALIZATION
mc1000691	PROTEIN FATE (folding modification destination)	PROTEIN WITH BINDING FUNCTION OR COFACTOR REQUIREMENT (structural or catalytic)	CELLULAR TRANSPORT TRANSPORT FACILITIES AND TRANSPORT ROUTES	SUBCELLULAR LOCALIZATION
mc1000692	METABOLISM	PROTEIN FATE (folding modification destination)	PROTEIN WITH BINDING FUNCTION OR COFACTOR REQUIREMENT (structural or catalytic)	CELLULAR COMMUNICATION/SIGNAL TRANSDUCTION MECHANISM	CELL FATE	BIOGENESIS OF CELLULAR COMPONENTS
mc1000695	PROTEIN WITH BINDING FUNCTION OR COFACTOR REQUIREMENT (structural or catalytic)
mc1000696	REGULATION OF METABOLISM AND PROTEIN FUNCTION	CELLULAR COMMUNICATION/SIGNAL TRANSDUCTION MECHANISM
mc1000697	REGULATION OF METABOLISM AND PROTEIN FUNCTION
mc1000702	CELL CYCLE AND DNA PROCESSING	PROTEIN FATE (folding modification destination)	PROTEIN WITH BINDING FUNCTION OR COFACTOR REQUIREMENT (structural or catalytic)	CELLULAR TRANSPORT TRANSPORT FACILITIES AND TRANSPORT ROUTES	SUBCELLULAR LOCALIZATION
mc1000703	TRANSCRIPTION	PROTEIN WITH BINDING FUNCTION OR COFACTOR REQUIREMENT (structural or catalytic)	BIOGENESIS OF CELLULAR COMPONENTS	SUBCELLULAR LOCALIZATION
mc1000704	PROTEIN FATE (folding modification destination)	PROTEIN WITH BINDING FUNCTION OR COFACTOR REQUIREMENT (structural or catalytic)	CELLULAR COMMUNICATION/SIGNAL TRANSDUCTION MECHANISM	SUBCELLULAR LOCALIZATION
mc1000707	PROTEIN WITH BINDING FUNCTION OR COFACTOR REQUIREMENT (structural or catalytic)	CELLULAR COMMUNICATION/SIGNAL TRANSDUCTION MECHANISM	SUBCELLULAR LOCALIZATION
mc1000708	TRANSCRIPTION	PROTEIN WITH BINDING FUNCTION OR COFACTOR REQUIREMENT (structural or catalytic)	SUBCELLULAR LOCALIZATION	CELL TYPE LOCALIZATION	ORGAN LOCALIZATION
mc1000713	CELLULAR TRANSPORT TRANSPORT FACILITIES AND TRANSPORT ROUTES
mc1000714	PROTEIN WITH BINDING FUNCTION OR COFACTOR REQUIREMENT (structural or catalytic)	REGULATION OF METABOLISM AND PROTEIN FUNCTION	CELL FATE	BIOGENESIS OF CELLULAR COMPONENTS	SUBCELLULAR LOCALIZATION
mc1000720	SYSTEMIC INTERACTION WITH THE ENVIRONMENT	CELL FATE	CELL TYPE DIFFERENTIATION	SUBCELLULAR LOCALIZATION
mc1000723	SYSTEMIC INTERACTION WITH THE ENVIRONMENT	SUBCELLULAR LOCALIZATION	CELL TYPE LOCALIZATION
mc1000724	PROTEIN WITH BINDING FUNCTION OR COFACTOR REQUIREMENT (structural or catalytic)	CELL RESCUE DEFENSE AND VIRULENCE	SUBCELLULAR LOCALIZATION
mc1000742	CELLULAR COMMUNICATION/SIGNAL TRANSDUCTION MECHANISM	INTERACTION WITH THE ENVIRONMENT	CELL FATE	DEVELOPMENT (Systemic)	TISSUE DIFFERENTIATION	ORGAN DIFFERENTIATION	SUBCELLULAR LOCALIZATION
mc1000747	ENERGY	PROTEIN WITH BINDING FUNCTION OR COFACTOR REQUIREMENT (structural or catalytic)	CELLULAR TRANSPORT TRANSPORT FACILITIES AND TRANSPORT ROUTES	SUBCELLULAR LOCALIZATION
mc1000748	PROTEIN SYNTHESIS	PROTEIN WITH BINDING FUNCTION OR COFACTOR REQUIREMENT (structural or catalytic)	REGULATION OF METABOLISM AND PROTEIN FUNCTION	SUBCELLULAR LOCALIZATION
mc1000749	CELLULAR COMMUNICATION/SIGNAL TRANSDUCTION MECHANISM
mc1000757	PROTEIN WITH BINDING FUNCTION OR COFACTOR REQUIREMENT (structural or catalytic)	CELLULAR COMMUNICATION/SIGNAL TRANSDUCTION MECHANISM	DEVELOPMENT (Systemic)	ORGAN DIFFERENTIATION	SUBCELLULAR LOCALIZATION	ORGAN LOCALIZATION
mc1000760	METABOLISM	PROTEIN WITH BINDING FUNCTION OR COFACTOR REQUIREMENT (structural or catalytic)
mc1000761	METABOLISM
mc1000767	TRANSCRIPTION	PROTEIN WITH BINDING FUNCTION OR COFACTOR REQUIREMENT (structural or catalytic)	SUBCELLULAR LOCALIZATION
mc1000774	TRANSCRIPTION	PROTEIN WITH BINDING FUNCTION OR COFACTOR REQUIREMENT (structural or catalytic)	CELL FATE	DEVELOPMENT (Systemic)	SUBCELLULAR LOCALIZATION
mc1000779	CELLULAR COMMUNICATION/SIGNAL TRANSDUCTION MECHANISM	CELL FATE	DEVELOPMENT (Systemic)	CELL TYPE DIFFERENTIATION	ORGAN DIFFERENTIATION	SUBCELLULAR LOCALIZATION
mc1000792	ORGAN DIFFERENTIATION	SUBCELLULAR LOCALIZATION	ORGAN LOCALIZATION
mc1000797	METABOLISM	PROTEIN WITH BINDING FUNCTION OR COFACTOR REQUIREMENT (structural or catalytic)	SUBCELLULAR LOCALIZATION
mc1000799	METABOLISM	PROTEIN WITH BINDING FUNCTION OR COFACTOR REQUIREMENT (structural or catalytic)	CELLULAR COMMUNICATION/SIGNAL TRANSDUCTION MECHANISM
mc1000800	CELLULAR COMMUNICATION/SIGNAL TRANSDUCTION MECHANISM
mc1000808	PROTEIN WITH BINDING FUNCTION OR COFACTOR REQUIREMENT (structural or catalytic)	DEVELOPMENT (Systemic)	BIOGENESIS OF CELLULAR COMPONENTS	SUBCELLULAR LOCALIZATION	CELL TYPE LOCALIZATION
mc1000812	METABOLISM	ENERGY
mc1000815	METABOLISM	ENERGY	PROTEIN WITH BINDING FUNCTION OR COFACTOR REQUIREMENT (structural or catalytic)	SUBCELLULAR LOCALIZATION
mc1000822	PROTEIN WITH BINDING FUNCTION OR COFACTOR REQUIREMENT (structural or catalytic)	REGULATION OF METABOLISM AND PROTEIN FUNCTION	CELLULAR COMMUNICATION/SIGNAL TRANSDUCTION MECHANISM	SUBCELLULAR LOCALIZATION
mc1000824	METABOLISM	PROTEIN WITH BINDING FUNCTION OR COFACTOR REQUIREMENT (structural or catalytic)	SUBCELLULAR LOCALIZATION
mc1000829	PROTEIN FATE (folding modification destination)	PROTEIN WITH BINDING FUNCTION OR COFACTOR REQUIREMENT (structural or catalytic)	CELLULAR COMMUNICATION/SIGNAL TRANSDUCTION MECHANISM
mc1000840	TRANSCRIPTION	PROTEIN WITH BINDING FUNCTION OR COFACTOR REQUIREMENT (structural or catalytic)	SUBCELLULAR LOCALIZATION
mc1000844	PROTEIN WITH BINDING FUNCTION OR COFACTOR REQUIREMENT (structural or catalytic)	DEVELOPMENT (Systemic)	SUBCELLULAR LOCALIZATION
mc1000852	PROTEIN FATE (folding modification destination)	SUBCELLULAR LOCALIZATION
mc1000853	TRANSCRIPTION	PROTEIN FATE (folding modification destination)	PROTEIN WITH BINDING FUNCTION OR COFACTOR REQUIREMENT (structural or catalytic)	SUBCELLULAR LOCALIZATION
mc1000855	PROTEIN WITH BINDING FUNCTION OR COFACTOR REQUIREMENT (structural or catalytic)	SUBCELLULAR LOCALIZATION
mc1000859	METABOLISM
mc1000860	METABOLISM	PROTEIN WITH BINDING FUNCTION OR COFACTOR REQUIREMENT (structural or catalytic)	INTERACTION WITH THE ENVIRONMENT	SYSTEMIC INTERACTION WITH THE ENVIRONMENT	CELL FATE	BIOGENESIS OF CELLULAR COMPONENTS	SUBCELLULAR LOCALIZATION
mc1000873	METABOLISM	PROTEIN WITH BINDING FUNCTION OR COFACTOR REQUIREMENT (structural or catalytic)	CELLULAR TRANSPORT TRANSPORT FACILITIES AND TRANSPORT ROUTES	SUBCELLULAR LOCALIZATION
mc1000875	CELL CYCLE AND DNA PROCESSING	PROTEIN WITH BINDING FUNCTION OR COFACTOR REQUIREMENT (structural or catalytic)	SUBCELLULAR LOCALIZATION
mc1000878	CELL CYCLE AND DNA PROCESSING	TRANSCRIPTION	PROTEIN WITH BINDING FUNCTION OR COFACTOR REQUIREMENT (structural or catalytic)	SUBCELLULAR LOCALIZATION
mc1000879	TRANSCRIPTION	PROTEIN WITH BINDING FUNCTION OR COFACTOR REQUIREMENT (structural or catalytic)	SUBCELLULAR LOCALIZATION
mc1000880	PROTEIN SYNTHESIS	SUBCELLULAR LOCALIZATION
mc1000882	PROTEIN WITH BINDING FUNCTION OR COFACTOR REQUIREMENT (structural or catalytic)	CELL FATE	SUBCELLULAR LOCALIZATION
mc1000883	PROTEIN WITH BINDING FUNCTION OR COFACTOR REQUIREMENT (structural or catalytic)	CELL FATE	SUBCELLULAR LOCALIZATION
mc1000887	PROTEIN WITH BINDING FUNCTION OR COFACTOR REQUIREMENT (structural or catalytic)	CELL FATE	DEVELOPMENT (Systemic)	BIOGENESIS OF CELLULAR COMPONENTS	SUBCELLULAR LOCALIZATION
mc1000909	PROTEIN WITH BINDING FUNCTION OR COFACTOR REQUIREMENT (structural or catalytic)	CELLULAR COMMUNICATION/SIGNAL TRANSDUCTION MECHANISM	SUBCELLULAR LOCALIZATION
mc1000910	CELLULAR COMMUNICATION/SIGNAL TRANSDUCTION MECHANISM	INTERACTION WITH THE ENVIRONMENT	SUBCELLULAR LOCALIZATION
mc1000911	PROTEIN FATE (folding modification destination)	PROTEIN WITH BINDING FUNCTION OR COFACTOR REQUIREMENT (structural or catalytic)	INTERACTION WITH THE ENVIRONMENT	BIOGENESIS OF CELLULAR COMPONENTS	SUBCELLULAR LOCALIZATION
mc1000912	CELLULAR COMMUNICATION/SIGNAL TRANSDUCTION MECHANISM
mc1000918	PROTEIN WITH BINDING FUNCTION OR COFACTOR REQUIREMENT (structural or catalytic)	CELLULAR TRANSPORT TRANSPORT FACILITIES AND TRANSPORT ROUTES
mc1000919	METABOLISM	PROTEIN FATE (folding modification destination)	SUBCELLULAR LOCALIZATION
mc1000920	PROTEIN WITH BINDING FUNCTION OR COFACTOR REQUIREMENT (structural or catalytic)	BIOGENESIS OF CELLULAR COMPONENTS	SUBCELLULAR LOCALIZATION
mc1000921	PROTEIN FATE (folding modification destination)
mc1000923	CELLULAR COMMUNICATION/SIGNAL TRANSDUCTION MECHANISM	CELL FATE
mc1000924	METABOLISM	PROTEIN WITH BINDING FUNCTION OR COFACTOR REQUIREMENT (structural or catalytic)	CELLULAR COMMUNICATION/SIGNAL TRANSDUCTION MECHANISM	DEVELOPMENT (Systemic)
mc1000925	TRANSCRIPTION	SUBCELLULAR LOCALIZATION
mc1000926	ENERGY	PROTEIN FATE (folding modification destination)	PROTEIN WITH BINDING FUNCTION OR COFACTOR REQUIREMENT (structural or catalytic)	SUBCELLULAR LOCALIZATION
mc1000927	PROTEIN FATE (folding modification destination)	PROTEIN WITH BINDING FUNCTION OR COFACTOR REQUIREMENT (structural or catalytic)	SUBCELLULAR LOCALIZATION
mc1000928	METABOLISM	PROTEIN FATE (folding modification destination)	PROTEIN WITH BINDING FUNCTION OR COFACTOR REQUIREMENT (structural or catalytic)	CELLULAR COMMUNICATION/SIGNAL TRANSDUCTION MECHANISM
mc1000932	METABOLISM	PROTEIN WITH BINDING FUNCTION OR COFACTOR REQUIREMENT (structural or catalytic)	CELLULAR TRANSPORT TRANSPORT FACILITIES AND TRANSPORT ROUTES	SUBCELLULAR LOCALIZATION
mc1000933	METABOLISM	CELLULAR TRANSPORT TRANSPORT FACILITIES AND TRANSPORT ROUTES
mc1000935	PROTEIN WITH BINDING FUNCTION OR COFACTOR REQUIREMENT (structural or catalytic)	CELLULAR COMMUNICATION/SIGNAL TRANSDUCTION MECHANISM	CELL FATE	DEVELOPMENT (Systemic)	SUBCELLULAR LOCALIZATION
mc1000936	PROTEIN WITH BINDING FUNCTION OR COFACTOR REQUIREMENT (structural or catalytic)	CELLULAR COMMUNICATION/SIGNAL TRANSDUCTION MECHANISM	CELL FATE	DEVELOPMENT (Systemic)	SUBCELLULAR LOCALIZATION
mc1000938	PROTEIN WITH BINDING FUNCTION OR COFACTOR REQUIREMENT (structural or catalytic)	REGULATION OF METABOLISM AND PROTEIN FUNCTION	BIOGENESIS OF CELLULAR COMPONENTS
mc1000940	PROTEIN WITH BINDING FUNCTION OR COFACTOR REQUIREMENT (structural or catalytic)	ORGAN DIFFERENTIATION	SUBCELLULAR LOCALIZATION	ORGAN LOCALIZATION
mc1000943	PROTEIN FATE (folding modification destination)	PROTEIN WITH BINDING FUNCTION OR COFACTOR REQUIREMENT (structural or catalytic)	CELLULAR COMMUNICATION/SIGNAL TRANSDUCTION MECHANISM	CELL FATE	DEVELOPMENT (Systemic)	CELL TYPE DIFFERENTIATION	TISSUE DIFFERENTIATION	ORGAN DIFFERENTIATION	SUBCELLULAR LOCALIZATION
mc1000949	PROTEIN WITH BINDING FUNCTION OR COFACTOR REQUIREMENT (structural or catalytic)	CELLULAR TRANSPORT TRANSPORT FACILITIES AND TRANSPORT ROUTES	INTERACTION WITH THE ENVIRONMENT	SUBCELLULAR LOCALIZATION
mc1000952	TRANSCRIPTION	PROTEIN WITH BINDING FUNCTION OR COFACTOR REQUIREMENT (structural or catalytic)
mc1000954	METABOLISM	PROTEIN FATE (folding modification destination)	PROTEIN WITH BINDING FUNCTION OR COFACTOR REQUIREMENT (structural or catalytic)	CELLULAR COMMUNICATION/SIGNAL TRANSDUCTION MECHANISM
mc1000958	METABOLISM	PROTEIN FATE (folding modification destination)	REGULATION OF METABOLISM AND PROTEIN FUNCTION	CELLULAR COMMUNICATION/SIGNAL TRANSDUCTION MECHANISM	SUBCELLULAR LOCALIZATION
mc1000959	SUBCELLULAR LOCALIZATION
mc1000960	PROTEIN FATE (folding modification destination)	PROTEIN WITH BINDING FUNCTION OR COFACTOR REQUIREMENT (structural or catalytic)	SUBCELLULAR LOCALIZATION
mc1000961	SUBCELLULAR LOCALIZATION
mc1000962	METABOLISM	PROTEIN FATE (folding modification destination)	SUBCELLULAR LOCALIZATION
mc1000964	METABOLISM
mc1000965	CELLULAR TRANSPORT TRANSPORT FACILITIES AND TRANSPORT ROUTES	CELLULAR COMMUNICATION/SIGNAL TRANSDUCTION MECHANISM	SUBCELLULAR LOCALIZATION
mc1000969	CELLULAR COMMUNICATION/SIGNAL TRANSDUCTION MECHANISM	CELL FATE	SUBCELLULAR LOCALIZATION
mc1000970	METABOLISM
mc1000971	CELLULAR TRANSPORT TRANSPORT FACILITIES AND TRANSPORT ROUTES	SUBCELLULAR LOCALIZATION
mc1000994	METABOLISM	PROTEIN FATE (folding modification destination)	PROTEIN WITH BINDING FUNCTION OR COFACTOR REQUIREMENT (structural or catalytic)	CELLULAR COMMUNICATION/SIGNAL TRANSDUCTION MECHANISM	INTERACTION WITH THE ENVIRONMENT	SYSTEMIC INTERACTION WITH THE ENVIRONMENT	DEVELOPMENT (Systemic)
mc1001006	METABOLISM	SUBCELLULAR LOCALIZATION
mc1001007	METABOLISM	SUBCELLULAR LOCALIZATION
mc1001008	PROTEIN SYNTHESIS	SUBCELLULAR LOCALIZATION
mc1001009	METABOLISM	SUBCELLULAR LOCALIZATION
mc1001013	CELL FATE
mc1001014	METABOLISM	ENERGY	PROTEIN WITH BINDING FUNCTION OR COFACTOR REQUIREMENT (structural or catalytic)	SUBCELLULAR LOCALIZATION
mc1001016	PROTEIN WITH BINDING FUNCTION OR COFACTOR REQUIREMENT (structural or catalytic)	CELLULAR TRANSPORT TRANSPORT FACILITIES AND TRANSPORT ROUTES
mc1001025	PROTEIN WITH BINDING FUNCTION OR COFACTOR REQUIREMENT (structural or catalytic)	SUBCELLULAR LOCALIZATION
mc1001032	PROTEIN SYNTHESIS	SUBCELLULAR LOCALIZATION
mc1001033	PROTEIN WITH BINDING FUNCTION OR COFACTOR REQUIREMENT (structural or catalytic)	REGULATION OF METABOLISM AND PROTEIN FUNCTION	CELL FATE	DEVELOPMENT (Systemic)	SUBCELLULAR LOCALIZATION
mc1001042	CELL CYCLE AND DNA PROCESSING	PROTEIN FATE (folding modification destination)	SUBCELLULAR LOCALIZATION
mc1001044	REGULATION OF METABOLISM AND PROTEIN FUNCTION
mc1001066	PROTEIN WITH BINDING FUNCTION OR COFACTOR REQUIREMENT (structural or catalytic)	CELLULAR COMMUNICATION/SIGNAL TRANSDUCTION MECHANISM	SUBCELLULAR LOCALIZATION
mc1001069	SUBCELLULAR LOCALIZATION
mc1001072	PROTEIN WITH BINDING FUNCTION OR COFACTOR REQUIREMENT (structural or catalytic)	INTERACTION WITH THE ENVIRONMENT	SUBCELLULAR LOCALIZATION
mc1001073	PROTEIN WITH BINDING FUNCTION OR COFACTOR REQUIREMENT (structural or catalytic)	INTERACTION WITH THE ENVIRONMENT	BIOGENESIS OF CELLULAR COMPONENTS	SUBCELLULAR LOCALIZATION
mc1001075	SUBCELLULAR LOCALIZATION
mc1001079	PROTEIN WITH BINDING FUNCTION OR COFACTOR REQUIREMENT (structural or catalytic)	REGULATION OF METABOLISM AND PROTEIN FUNCTION	CELLULAR TRANSPORT TRANSPORT FACILITIES AND TRANSPORT ROUTES	DEVELOPMENT (Systemic)	SUBCELLULAR LOCALIZATION
mc1001087	CELLULAR TRANSPORT TRANSPORT FACILITIES AND TRANSPORT ROUTES	SUBCELLULAR LOCALIZATION
mc1001090	ENERGY	PROTEIN FATE (folding modification destination)	CELLULAR TRANSPORT TRANSPORT FACILITIES AND TRANSPORT ROUTES	CELLULAR COMMUNICATION/SIGNAL TRANSDUCTION MECHANISM	CELL RESCUE DEFENSE AND VIRULENCE	INTERACTION WITH THE ENVIRONMENT
mc1001093	SYSTEMIC INTERACTION WITH THE ENVIRONMENT	CELL FATE	SUBCELLULAR LOCALIZATION	TISSUE LOCALIZATION
mc1001098	METABOLISM
mc1001107	CELLULAR COMMUNICATION/SIGNAL TRANSDUCTION MECHANISM
mc1001109	PROTEIN WITH BINDING FUNCTION OR COFACTOR REQUIREMENT (structural or catalytic)	REGULATION OF METABOLISM AND PROTEIN FUNCTION	CELLULAR COMMUNICATION/SIGNAL TRANSDUCTION MECHANISM	SUBCELLULAR LOCALIZATION
mc1001110	PROTEIN FATE (folding modification destination)
mc1001111	PROTEIN FATE (folding modification destination)	CELLULAR TRANSPORT TRANSPORT FACILITIES AND TRANSPORT ROUTES
mc1001113	PROTEIN WITH BINDING FUNCTION OR COFACTOR REQUIREMENT (structural or catalytic)	SUBCELLULAR LOCALIZATION
mc1001116	PROTEIN WITH BINDING FUNCTION OR COFACTOR REQUIREMENT (structural or catalytic)
mc1001117	SUBCELLULAR LOCALIZATION	ORGAN LOCALIZATION
mc1001118	PROTEIN WITH BINDING FUNCTION OR COFACTOR REQUIREMENT (structural or catalytic)	CELLULAR COMMUNICATION/SIGNAL TRANSDUCTION MECHANISM	SUBCELLULAR LOCALIZATION
mc1001124	PROTEIN FATE (folding modification destination)	PROTEIN WITH BINDING FUNCTION OR COFACTOR REQUIREMENT (structural or catalytic)	REGULATION OF METABOLISM AND PROTEIN FUNCTION	CELL RESCUE DEFENSE AND VIRULENCE	SUBCELLULAR LOCALIZATION
mc1001125	CELLULAR COMMUNICATION/SIGNAL TRANSDUCTION MECHANISM	TISSUE DIFFERENTIATION	ORGAN DIFFERENTIATION
mc1001126	PROTEIN FATE (folding modification destination)	PROTEIN WITH BINDING FUNCTION OR COFACTOR REQUIREMENT (structural or catalytic)	REGULATION OF METABOLISM AND PROTEIN FUNCTION
mc1001129	METABOLISM	PROTEIN FATE (folding modification destination)
mc1001131	TRANSCRIPTION	PROTEIN SYNTHESIS	PROTEIN WITH BINDING FUNCTION OR COFACTOR REQUIREMENT (structural or catalytic)	CELLULAR TRANSPORT TRANSPORT FACILITIES AND TRANSPORT ROUTES	SUBCELLULAR LOCALIZATION
mc1001133	CELLULAR COMMUNICATION/SIGNAL TRANSDUCTION MECHANISM	SUBCELLULAR LOCALIZATION
mc1001137	SUBCELLULAR LOCALIZATION
mc1001138	METABOLISM	INTERACTION WITH THE ENVIRONMENT	SYSTEMIC INTERACTION WITH THE ENVIRONMENT
mc1001139	PROTEIN FATE (folding modification destination)	PROTEIN WITH BINDING FUNCTION OR COFACTOR REQUIREMENT (structural or catalytic)	REGULATION OF METABOLISM AND PROTEIN FUNCTION	CELLULAR COMMUNICATION/SIGNAL TRANSDUCTION MECHANISM	SUBCELLULAR LOCALIZATION
mc1001141	METABOLISM	PROTEIN WITH BINDING FUNCTION OR COFACTOR REQUIREMENT (structural or catalytic)	CELLULAR COMMUNICATION/SIGNAL TRANSDUCTION MECHANISM	ORGAN DIFFERENTIATION	SUBCELLULAR LOCALIZATION
mc1001143	METABOLISM	PROTEIN WITH BINDING FUNCTION OR COFACTOR REQUIREMENT (structural or catalytic)
mc1001149	METABOLISM	ORGAN LOCALIZATION
mc1001150	PROTEIN FATE (folding modification destination)	PROTEIN WITH BINDING FUNCTION OR COFACTOR REQUIREMENT (structural or catalytic)	SUBCELLULAR LOCALIZATION
mc1001154	CELLULAR TRANSPORT TRANSPORT FACILITIES AND TRANSPORT ROUTES	CELLULAR COMMUNICATION/SIGNAL TRANSDUCTION MECHANISM	INTERACTION WITH THE ENVIRONMENT	SUBCELLULAR LOCALIZATION
mc1001155	CELLULAR TRANSPORT TRANSPORT FACILITIES AND TRANSPORT ROUTES	CELLULAR COMMUNICATION/SIGNAL TRANSDUCTION MECHANISM	INTERACTION WITH THE ENVIRONMENT	SUBCELLULAR LOCALIZATION
mc1001156	PROTEIN SYNTHESIS	PROTEIN WITH BINDING FUNCTION OR COFACTOR REQUIREMENT (structural or catalytic)	SUBCELLULAR LOCALIZATION
mc1001157	PROTEIN WITH BINDING FUNCTION OR COFACTOR REQUIREMENT (structural or catalytic)
mc1001160	CELLULAR TRANSPORT TRANSPORT FACILITIES AND TRANSPORT ROUTES	SUBCELLULAR LOCALIZATION
mc1001163	CELLULAR COMMUNICATION/SIGNAL TRANSDUCTION MECHANISM	CELL FATE	CELL TYPE LOCALIZATION
mc1001167	METABOLISM	CELL RESCUE DEFENSE AND VIRULENCE
mc1001168	METABOLISM	PROTEIN WITH BINDING FUNCTION OR COFACTOR REQUIREMENT (structural or catalytic)	CELLULAR COMMUNICATION/SIGNAL TRANSDUCTION MECHANISM	SYSTEMIC INTERACTION WITH THE ENVIRONMENT	CELL FATE	CELL TYPE DIFFERENTIATION	SUBCELLULAR LOCALIZATION
mc1001169	PROTEIN WITH BINDING FUNCTION OR COFACTOR REQUIREMENT (structural or catalytic)	CELLULAR TRANSPORT TRANSPORT FACILITIES AND TRANSPORT ROUTES	BIOGENESIS OF CELLULAR COMPONENTS	SUBCELLULAR LOCALIZATION
mc1001170	PROTEIN WITH BINDING FUNCTION OR COFACTOR REQUIREMENT (structural or catalytic)	CELLULAR COMMUNICATION/SIGNAL TRANSDUCTION MECHANISM	INTERACTION WITH THE ENVIRONMENT	SYSTEMIC INTERACTION WITH THE ENVIRONMENT
mc1001173	PROTEIN FATE (folding modification destination)	CELL FATE	SUBCELLULAR LOCALIZATION
mc1001176	METABOLISM
mc1001177	METABOLISM	SUBCELLULAR LOCALIZATION
mc1001180	METABOLISM
mc1001181	PROTEIN FATE (folding modification destination)	CELL RESCUE DEFENSE AND VIRULENCE	ORGAN LOCALIZATION
mc1001182	METABOLISM	PROTEIN WITH BINDING FUNCTION OR COFACTOR REQUIREMENT (structural or catalytic)	CELL RESCUE DEFENSE AND VIRULENCE	SYSTEMIC INTERACTION WITH THE ENVIRONMENT	SUBCELLULAR LOCALIZATION
mc1001185	CELLULAR TRANSPORT TRANSPORT FACILITIES AND TRANSPORT ROUTES	CELL RESCUE DEFENSE AND VIRULENCE	INTERACTION WITH THE ENVIRONMENT	SYSTEMIC INTERACTION WITH THE ENVIRONMENT
mc1001186	DEVELOPMENT (Systemic)	TISSUE DIFFERENTIATION	SUBCELLULAR LOCALIZATION
mc1001192	PROTEIN WITH BINDING FUNCTION OR COFACTOR REQUIREMENT (structural or catalytic)	CELLULAR TRANSPORT TRANSPORT FACILITIES AND TRANSPORT ROUTES	CELLULAR COMMUNICATION/SIGNAL TRANSDUCTION MECHANISM	SUBCELLULAR LOCALIZATION
mc1001196	PROTEIN WITH BINDING FUNCTION OR COFACTOR REQUIREMENT (structural or catalytic)	SUBCELLULAR LOCALIZATION
mc1001206	TRANSCRIPTION	PROTEIN WITH BINDING FUNCTION OR COFACTOR REQUIREMENT (structural or catalytic)	DEVELOPMENT (Systemic)	ORGAN LOCALIZATION
mc1001210	CELLULAR COMMUNICATION/SIGNAL TRANSDUCTION MECHANISM	SUBCELLULAR LOCALIZATION
mc1001216	PROTEIN FATE (folding modification destination)	PROTEIN WITH BINDING FUNCTION OR COFACTOR REQUIREMENT (structural or catalytic)	REGULATION OF METABOLISM AND PROTEIN FUNCTION	SUBCELLULAR LOCALIZATION
mc1001220	PROTEIN WITH BINDING FUNCTION OR COFACTOR REQUIREMENT (structural or catalytic)	REGULATION OF METABOLISM AND PROTEIN FUNCTION	CELLULAR TRANSPORT TRANSPORT FACILITIES AND TRANSPORT ROUTES	CELL TYPE DIFFERENTIATION	SUBCELLULAR LOCALIZATION
mc1001222	PROTEIN WITH BINDING FUNCTION OR COFACTOR REQUIREMENT (structural or catalytic)	CELLULAR TRANSPORT TRANSPORT FACILITIES AND TRANSPORT ROUTES	CELLULAR COMMUNICATION/SIGNAL TRANSDUCTION MECHANISM
mc1001229	CELLULAR TRANSPORT TRANSPORT FACILITIES AND TRANSPORT ROUTES	CELLULAR COMMUNICATION/SIGNAL TRANSDUCTION MECHANISM	SUBCELLULAR LOCALIZATION
mc1001230	PROTEIN FATE (folding modification destination)	PROTEIN WITH BINDING FUNCTION OR COFACTOR REQUIREMENT (structural or catalytic)
mc1001234	METABOLISM
mc1001238	METABOLISM	PROTEIN WITH BINDING FUNCTION OR COFACTOR REQUIREMENT (structural or catalytic)	CELLULAR COMMUNICATION/SIGNAL TRANSDUCTION MECHANISM	INTERACTION WITH THE ENVIRONMENT
mc1001239	TRANSCRIPTION	PROTEIN WITH BINDING FUNCTION OR COFACTOR REQUIREMENT (structural or catalytic)	REGULATION OF METABOLISM AND PROTEIN FUNCTION	CELL FATE	DEVELOPMENT (Systemic)	SUBCELLULAR LOCALIZATION
mc1001240	TRANSCRIPTION	CELLULAR COMMUNICATION/SIGNAL TRANSDUCTION MECHANISM	INTERACTION WITH THE ENVIRONMENT	SUBCELLULAR LOCALIZATION
mc1001242	PROTEIN FATE (folding modification destination)	PROTEIN WITH BINDING FUNCTION OR COFACTOR REQUIREMENT (structural or catalytic)
mc1001243	CELLULAR COMMUNICATION/SIGNAL TRANSDUCTION MECHANISM	SUBCELLULAR LOCALIZATION
mc1001247	TRANSCRIPTION	PROTEIN WITH BINDING FUNCTION OR COFACTOR REQUIREMENT (structural or catalytic)	CELL FATE	DEVELOPMENT (Systemic)	SUBCELLULAR LOCALIZATION
mc1001248	TRANSCRIPTION	PROTEIN FATE (folding modification destination)	PROTEIN WITH BINDING FUNCTION OR COFACTOR REQUIREMENT (structural or catalytic)	REGULATION OF METABOLISM AND PROTEIN FUNCTION	SUBCELLULAR LOCALIZATION
mc1001252	ENERGY	PROTEIN WITH BINDING FUNCTION OR COFACTOR REQUIREMENT (structural or catalytic)	CELLULAR TRANSPORT TRANSPORT FACILITIES AND TRANSPORT ROUTES	SUBCELLULAR LOCALIZATION
mc1001253	CELLULAR COMMUNICATION/SIGNAL TRANSDUCTION MECHANISM	SYSTEMIC INTERACTION WITH THE ENVIRONMENT
mc1001260	CELLULAR COMMUNICATION/SIGNAL TRANSDUCTION MECHANISM	INTERACTION WITH THE ENVIRONMENT	SYSTEMIC INTERACTION WITH THE ENVIRONMENT
mc1001262	SYSTEMIC INTERACTION WITH THE ENVIRONMENT
mc1001266	CELLULAR COMMUNICATION/SIGNAL TRANSDUCTION MECHANISM	DEVELOPMENT (Systemic)	SUBCELLULAR LOCALIZATION
mc1001268	PROTEIN WITH BINDING FUNCTION OR COFACTOR REQUIREMENT (structural or catalytic)	ORGAN LOCALIZATION
mc1001270	PROTEIN FATE (folding modification destination)	CELL FATE	SUBCELLULAR LOCALIZATION
mc1001271	CELLULAR COMMUNICATION/SIGNAL TRANSDUCTION MECHANISM
mc1001272	CELLULAR TRANSPORT TRANSPORT FACILITIES AND TRANSPORT ROUTES
mc1001273	ENERGY	PROTEIN WITH BINDING FUNCTION OR COFACTOR REQUIREMENT (structural or catalytic)	CELLULAR TRANSPORT TRANSPORT FACILITIES AND TRANSPORT ROUTES	BIOGENESIS OF CELLULAR COMPONENTS	SUBCELLULAR LOCALIZATION
mc1001274	METABOLISM	ENERGY	PROTEIN WITH BINDING FUNCTION OR COFACTOR REQUIREMENT (structural or catalytic)	SUBCELLULAR LOCALIZATION	ORGAN LOCALIZATION
mc1001277	PROTEIN WITH BINDING FUNCTION OR COFACTOR REQUIREMENT (structural or catalytic)	CELLULAR COMMUNICATION/SIGNAL TRANSDUCTION MECHANISM	DEVELOPMENT (Systemic)	SUBCELLULAR LOCALIZATION
mc1001280	METABOLISM	PROTEIN FATE (folding modification destination)	PROTEIN WITH BINDING FUNCTION OR COFACTOR REQUIREMENT (structural or catalytic)	CELLULAR COMMUNICATION/SIGNAL TRANSDUCTION MECHANISM
mc1001282	SUBCELLULAR LOCALIZATION
mc1001283	SUBCELLULAR LOCALIZATION
mc1001284	METABOLISM	PROTEIN WITH BINDING FUNCTION OR COFACTOR REQUIREMENT (structural or catalytic)	CELLULAR TRANSPORT TRANSPORT FACILITIES AND TRANSPORT ROUTES	SUBCELLULAR LOCALIZATION
mc1001285	CELL CYCLE AND DNA PROCESSING	PROTEIN WITH BINDING FUNCTION OR COFACTOR REQUIREMENT (structural or catalytic)
mc1001286	PROTEIN WITH BINDING FUNCTION OR COFACTOR REQUIREMENT (structural or catalytic)	REGULATION OF METABOLISM AND PROTEIN FUNCTION	CELLULAR COMMUNICATION/SIGNAL TRANSDUCTION MECHANISM	INTERACTION WITH THE ENVIRONMENT	DEVELOPMENT (Systemic)	SUBCELLULAR LOCALIZATION
mc1001288	CELL FATE
mc1001291	PROTEIN FATE (folding modification destination)	CELLULAR TRANSPORT TRANSPORT FACILITIES AND TRANSPORT ROUTES	SUBCELLULAR LOCALIZATION
mc1001293	METABOLISM	PROTEIN WITH BINDING FUNCTION OR COFACTOR REQUIREMENT (structural or catalytic)
mc1001296	SUBCELLULAR LOCALIZATION
mc1001297	METABOLISM	PROTEIN FATE (folding modification destination)
mc1001298	METABOLISM	CELL RESCUE DEFENSE AND VIRULENCE
mc1001299	CELL FATE	SUBCELLULAR LOCALIZATION
mc1001307	SUBCELLULAR LOCALIZATION
mc1001308	METABOLISM	PROTEIN FATE (folding modification destination)	SUBCELLULAR LOCALIZATION
mc1001311	CELLULAR TRANSPORT TRANSPORT FACILITIES AND TRANSPORT ROUTES
mc1001312	CELLULAR TRANSPORT TRANSPORT FACILITIES AND TRANSPORT ROUTES
mc1001322	CELL CYCLE AND DNA PROCESSING	PROTEIN WITH BINDING FUNCTION OR COFACTOR REQUIREMENT (structural or catalytic)
mc1001323	METABOLISM	PROTEIN SYNTHESIS	PROTEIN WITH BINDING FUNCTION OR COFACTOR REQUIREMENT (structural or catalytic)	SUBCELLULAR LOCALIZATION
mc1001356	PROTEIN WITH BINDING FUNCTION OR COFACTOR REQUIREMENT (structural or catalytic)	INTERACTION WITH THE ENVIRONMENT	SUBCELLULAR LOCALIZATION
mc1001359	PROTEIN FATE (folding modification destination)	PROTEIN WITH BINDING FUNCTION OR COFACTOR REQUIREMENT (structural or catalytic)	SUBCELLULAR LOCALIZATION
mc1001362	METABOLISM	SUBCELLULAR LOCALIZATION
mc1001363	SUBCELLULAR LOCALIZATION
mc1001365	CELLULAR COMMUNICATION/SIGNAL TRANSDUCTION MECHANISM	SYSTEMIC INTERACTION WITH THE ENVIRONMENT	CELL TYPE DIFFERENTIATION	SUBCELLULAR LOCALIZATION
mc1001381	PROTEIN WITH BINDING FUNCTION OR COFACTOR REQUIREMENT (structural or catalytic)	REGULATION OF METABOLISM AND PROTEIN FUNCTION	CELLULAR COMMUNICATION/SIGNAL TRANSDUCTION MECHANISM	CELL FATE	SUBCELLULAR LOCALIZATION
mc1001383	SUBCELLULAR LOCALIZATION
mc1001384	METABOLISM	PROTEIN WITH BINDING FUNCTION OR COFACTOR REQUIREMENT (structural or catalytic)	CELLULAR TRANSPORT TRANSPORT FACILITIES AND TRANSPORT ROUTES	SUBCELLULAR LOCALIZATION
mc1001386	REGULATION OF METABOLISM AND PROTEIN FUNCTION
mc1001388	REGULATION OF METABOLISM AND PROTEIN FUNCTION
mc1001389	REGULATION OF METABOLISM AND PROTEIN FUNCTION
mc1001392	REGULATION OF METABOLISM AND PROTEIN FUNCTION
mc1001399	REGULATION OF METABOLISM AND PROTEIN FUNCTION
mc1001401	PROTEIN FATE (folding modification destination)	REGULATION OF METABOLISM AND PROTEIN FUNCTION
mc1001402	PROTEIN FATE (folding modification destination)	REGULATION OF METABOLISM AND PROTEIN FUNCTION	SUBCELLULAR LOCALIZATION
mc1001403	REGULATION OF METABOLISM AND PROTEIN FUNCTION	CELL FATE	SUBCELLULAR LOCALIZATION
mc1001405	REGULATION OF METABOLISM AND PROTEIN FUNCTION
mc1001422	PROTEIN WITH BINDING FUNCTION OR COFACTOR REQUIREMENT (structural or catalytic)	INTERACTION WITH THE ENVIRONMENT	BIOGENESIS OF CELLULAR COMPONENTS	SUBCELLULAR LOCALIZATION
mc1001458	CELL CYCLE AND DNA PROCESSING	PROTEIN WITH BINDING FUNCTION OR COFACTOR REQUIREMENT (structural or catalytic)	SUBCELLULAR LOCALIZATION
mc1001459	PROTEIN WITH BINDING FUNCTION OR COFACTOR REQUIREMENT (structural or catalytic)	SUBCELLULAR LOCALIZATION
mc1001461	BIOGENESIS OF CELLULAR COMPONENTS	SUBCELLULAR LOCALIZATION
mc1001463	TRANSCRIPTION	PROTEIN WITH BINDING FUNCTION OR COFACTOR REQUIREMENT (structural or catalytic)	SUBCELLULAR LOCALIZATION
mc1001471	PROTEIN SYNTHESIS	SUBCELLULAR LOCALIZATION
mc1001473	PROTEIN FATE (folding modification destination)	PROTEIN WITH BINDING FUNCTION OR COFACTOR REQUIREMENT (structural or catalytic)	REGULATION OF METABOLISM AND PROTEIN FUNCTION	CELLULAR COMMUNICATION/SIGNAL TRANSDUCTION MECHANISM	SYSTEMIC INTERACTION WITH THE ENVIRONMENT	CELL FATE	DEVELOPMENT (Systemic)	CELL TYPE DIFFERENTIATION	ORGAN DIFFERENTIATION	SUBCELLULAR LOCALIZATION
mc1001476	PROTEIN WITH BINDING FUNCTION OR COFACTOR REQUIREMENT (structural or catalytic)	CELLULAR TRANSPORT TRANSPORT FACILITIES AND TRANSPORT ROUTES	CELLULAR COMMUNICATION/SIGNAL TRANSDUCTION MECHANISM
mc1001480	SUBCELLULAR LOCALIZATION
mc1001481	METABOLISM	PROTEIN FATE (folding modification destination)	PROTEIN WITH BINDING FUNCTION OR COFACTOR REQUIREMENT (structural or catalytic)	REGULATION OF METABOLISM AND PROTEIN FUNCTION	CELLULAR COMMUNICATION/SIGNAL TRANSDUCTION MECHANISM	SUBCELLULAR LOCALIZATION
mc1001483	PROTEIN FATE (folding modification destination)	CELLULAR TRANSPORT TRANSPORT FACILITIES AND TRANSPORT ROUTES
mc1001487	CELLULAR TRANSPORT TRANSPORT FACILITIES AND TRANSPORT ROUTES	CELLULAR COMMUNICATION/SIGNAL TRANSDUCTION MECHANISM	SUBCELLULAR LOCALIZATION
mc1001488	PROTEIN WITH BINDING FUNCTION OR COFACTOR REQUIREMENT (structural or catalytic)	CELLULAR COMMUNICATION/SIGNAL TRANSDUCTION MECHANISM	SUBCELLULAR LOCALIZATION
mc1001490	PROTEIN FATE (folding modification destination)	CELLULAR TRANSPORT TRANSPORT FACILITIES AND TRANSPORT ROUTES
mc1001494	PROTEIN FATE (folding modification destination)	PROTEIN WITH BINDING FUNCTION OR COFACTOR REQUIREMENT (structural or catalytic)	CELLULAR TRANSPORT TRANSPORT FACILITIES AND TRANSPORT ROUTES	CELLULAR COMMUNICATION/SIGNAL TRANSDUCTION MECHANISM	SUBCELLULAR LOCALIZATION
mc1001497	TRANSCRIPTION	PROTEIN WITH BINDING FUNCTION OR COFACTOR REQUIREMENT (structural or catalytic)	DEVELOPMENT (Systemic)	TISSUE DIFFERENTIATION	ORGAN DIFFERENTIATION	SUBCELLULAR LOCALIZATION	TISSUE LOCALIZATION	ORGAN LOCALIZATION
mc1001510	CELLULAR COMMUNICATION/SIGNAL TRANSDUCTION MECHANISM
mc1001511	CELL CYCLE AND DNA PROCESSING	PROTEIN WITH BINDING FUNCTION OR COFACTOR REQUIREMENT (structural or catalytic)
mc1001522	PROTEIN FATE (folding modification destination)
mc1001532	PROTEIN FATE (folding modification destination)	PROTEIN WITH BINDING FUNCTION OR COFACTOR REQUIREMENT (structural or catalytic)	INTERACTION WITH THE ENVIRONMENT	BIOGENESIS OF CELLULAR COMPONENTS	SUBCELLULAR LOCALIZATION
mc1001539	CELLULAR COMMUNICATION/SIGNAL TRANSDUCTION MECHANISM
mc1001542	PROTEIN WITH BINDING FUNCTION OR COFACTOR REQUIREMENT (structural or catalytic)
mc1001553	METABOLISM	PROTEIN FATE (folding modification destination)	SUBCELLULAR LOCALIZATION
mc1001558	METABOLISM	CELL RESCUE DEFENSE AND VIRULENCE	SYSTEMIC INTERACTION WITH THE ENVIRONMENT	CELL TYPE DIFFERENTIATION	TISSUE DIFFERENTIATION	ORGAN DIFFERENTIATION
mc1001559	CELL CYCLE AND DNA PROCESSING	TRANSCRIPTION	PROTEIN FATE (folding modification destination)	PROTEIN WITH BINDING FUNCTION OR COFACTOR REQUIREMENT (structural or catalytic)	REGULATION OF METABOLISM AND PROTEIN FUNCTION	CELLULAR COMMUNICATION/SIGNAL TRANSDUCTION MECHANISM	CELL FATE	SUBCELLULAR LOCALIZATION
mc1001561	REGULATION OF METABOLISM AND PROTEIN FUNCTION
mc1001564	PROTEIN SYNTHESIS	PROTEIN WITH BINDING FUNCTION OR COFACTOR REQUIREMENT (structural or catalytic)	SUBCELLULAR LOCALIZATION
mc1001566	PROTEIN WITH BINDING FUNCTION OR COFACTOR REQUIREMENT (structural or catalytic)	SUBCELLULAR LOCALIZATION
mc1001567	SUBCELLULAR LOCALIZATION
mc1001569	CELL CYCLE AND DNA PROCESSING	TRANSCRIPTION	PROTEIN WITH BINDING FUNCTION OR COFACTOR REQUIREMENT (structural or catalytic)	SUBCELLULAR LOCALIZATION
mc1001570	TRANSCRIPTION	PROTEIN SYNTHESIS	PROTEIN WITH BINDING FUNCTION OR COFACTOR REQUIREMENT (structural or catalytic)	SUBCELLULAR LOCALIZATION
mc1001573	CELLULAR COMMUNICATION/SIGNAL TRANSDUCTION MECHANISM	CELL RESCUE DEFENSE AND VIRULENCE	INTERACTION WITH THE ENVIRONMENT	CELL FATE	DEVELOPMENT (Systemic)	CELL TYPE DIFFERENTIATION	ORGAN DIFFERENTIATION
mc1001591	SYSTEMIC INTERACTION WITH THE ENVIRONMENT
mc1001593	PROTEIN WITH BINDING FUNCTION OR COFACTOR REQUIREMENT (structural or catalytic)	DEVELOPMENT (Systemic)	SUBCELLULAR LOCALIZATION
mc1001594	SYSTEMIC INTERACTION WITH THE ENVIRONMENT	SUBCELLULAR LOCALIZATION
mc1001595	METABOLISM	ENERGY	PROTEIN WITH BINDING FUNCTION OR COFACTOR REQUIREMENT (structural or catalytic)
mc1001596	PROTEIN FATE (folding modification destination)
mc1001599	PROTEIN WITH BINDING FUNCTION OR COFACTOR REQUIREMENT (structural or catalytic)	CELLULAR COMMUNICATION/SIGNAL TRANSDUCTION MECHANISM	SYSTEMIC INTERACTION WITH THE ENVIRONMENT
mc1001600	CELLULAR COMMUNICATION/SIGNAL TRANSDUCTION MECHANISM
mc1001602	CELLULAR COMMUNICATION/SIGNAL TRANSDUCTION MECHANISM	SYSTEMIC INTERACTION WITH THE ENVIRONMENT	SUBCELLULAR LOCALIZATION
mc1001603	SYSTEMIC INTERACTION WITH THE ENVIRONMENT	CELL FATE	SUBCELLULAR LOCALIZATION
mc1001604	PROTEIN FATE (folding modification destination)	CELLULAR COMMUNICATION/SIGNAL TRANSDUCTION MECHANISM	SYSTEMIC INTERACTION WITH THE ENVIRONMENT	CELL FATE	SUBCELLULAR LOCALIZATION
mc1001606	CELLULAR COMMUNICATION/SIGNAL TRANSDUCTION MECHANISM	SYSTEMIC INTERACTION WITH THE ENVIRONMENT	CELL FATE
mc1001608	PROTEIN SYNTHESIS	SYSTEMIC INTERACTION WITH THE ENVIRONMENT	CELL FATE	SUBCELLULAR LOCALIZATION
mc1001609	METABOLISM	TRANSCRIPTION	PROTEIN FATE (folding modification destination)	PROTEIN WITH BINDING FUNCTION OR COFACTOR REQUIREMENT (structural or catalytic)	CELLULAR COMMUNICATION/SIGNAL TRANSDUCTION MECHANISM	SUBCELLULAR LOCALIZATION
mc1001611	METABOLISM	PROTEIN FATE (folding modification destination)	PROTEIN WITH BINDING FUNCTION OR COFACTOR REQUIREMENT (structural or catalytic)	CELLULAR COMMUNICATION/SIGNAL TRANSDUCTION MECHANISM
mc1001612	PROTEIN SYNTHESIS	PROTEIN WITH BINDING FUNCTION OR COFACTOR REQUIREMENT (structural or catalytic)
mc1001613	PROTEIN WITH BINDING FUNCTION OR COFACTOR REQUIREMENT (structural or catalytic)	CELLULAR COMMUNICATION/SIGNAL TRANSDUCTION MECHANISM
mc1001614	METABOLISM	PROTEIN FATE (folding modification destination)	PROTEIN WITH BINDING FUNCTION OR COFACTOR REQUIREMENT (structural or catalytic)	REGULATION OF METABOLISM AND PROTEIN FUNCTION	CELLULAR COMMUNICATION/SIGNAL TRANSDUCTION MECHANISM
mc1001615	REGULATION OF METABOLISM AND PROTEIN FUNCTION	CELLULAR COMMUNICATION/SIGNAL TRANSDUCTION MECHANISM	INTERACTION WITH THE ENVIRONMENT
mc1001618	CELLULAR COMMUNICATION/SIGNAL TRANSDUCTION MECHANISM
mc1001620	PROTEIN FATE (folding modification destination)	PROTEIN WITH BINDING FUNCTION OR COFACTOR REQUIREMENT (structural or catalytic)	TRANSPOSABLE ELEMENTS VIRAL AND PLASMID PROTEINS	SUBCELLULAR LOCALIZATION
mc1001621	PROTEIN WITH BINDING FUNCTION OR COFACTOR REQUIREMENT (structural or catalytic)	CELLULAR TRANSPORT TRANSPORT FACILITIES AND TRANSPORT ROUTES	SUBCELLULAR LOCALIZATION
mc1001622	CELLULAR TRANSPORT TRANSPORT FACILITIES AND TRANSPORT ROUTES
mc1001623	PROTEIN FATE (folding modification destination)	SUBCELLULAR LOCALIZATION
mc1001625	PROTEIN WITH BINDING FUNCTION OR COFACTOR REQUIREMENT (structural or catalytic)	CELLULAR TRANSPORT TRANSPORT FACILITIES AND TRANSPORT ROUTES	CELLULAR COMMUNICATION/SIGNAL TRANSDUCTION MECHANISM
mc1001626	METABOLISM	SUBCELLULAR LOCALIZATION
mc1001629	CELLULAR TRANSPORT TRANSPORT FACILITIES AND TRANSPORT ROUTES
mc1001631	CELL CYCLE AND DNA PROCESSING	TRANSCRIPTION	PROTEIN WITH BINDING FUNCTION OR COFACTOR REQUIREMENT (structural or catalytic)	SUBCELLULAR LOCALIZATION
mc1001633	METABOLISM	PROTEIN FATE (folding modification destination)	PROTEIN WITH BINDING FUNCTION OR COFACTOR REQUIREMENT (structural or catalytic)	CELLULAR COMMUNICATION/SIGNAL TRANSDUCTION MECHANISM
mc1001639	METABOLISM	PROTEIN FATE (folding modification destination)	PROTEIN WITH BINDING FUNCTION OR COFACTOR REQUIREMENT (structural or catalytic)
mc1001643	METABOLISM	PROTEIN FATE (folding modification destination)	PROTEIN WITH BINDING FUNCTION OR COFACTOR REQUIREMENT (structural or catalytic)	CELLULAR COMMUNICATION/SIGNAL TRANSDUCTION MECHANISM
mc1001645	SUBCELLULAR LOCALIZATION
mc1001646	PROTEIN FATE (folding modification destination)	CELLULAR TRANSPORT TRANSPORT FACILITIES AND TRANSPORT ROUTES
mc1001651	INTERACTION WITH THE ENVIRONMENT	CELL TYPE DIFFERENTIATION	ORGAN DIFFERENTIATION	SUBCELLULAR LOCALIZATION	CELL TYPE LOCALIZATION	TISSUE LOCALIZATION	ORGAN LOCALIZATION
mc1001660	PROTEIN FATE (folding modification destination)	PROTEIN WITH BINDING FUNCTION OR COFACTOR REQUIREMENT (structural or catalytic)	SUBCELLULAR LOCALIZATION
mc1001662	PROTEIN WITH BINDING FUNCTION OR COFACTOR REQUIREMENT (structural or catalytic)	SUBCELLULAR LOCALIZATION
mc1001663	METABOLISM	PROTEIN SYNTHESIS	PROTEIN FATE (folding modification destination)	PROTEIN WITH BINDING FUNCTION OR COFACTOR REQUIREMENT (structural or catalytic)	CELLULAR COMMUNICATION/SIGNAL TRANSDUCTION MECHANISM	CELL RESCUE DEFENSE AND VIRULENCE
mc1001667	SUBCELLULAR LOCALIZATION
mc1001668	CELLULAR TRANSPORT TRANSPORT FACILITIES AND TRANSPORT ROUTES
mc1001669	PROTEIN WITH BINDING FUNCTION OR COFACTOR REQUIREMENT (structural or catalytic)	CELLULAR COMMUNICATION/SIGNAL TRANSDUCTION MECHANISM	INTERACTION WITH THE ENVIRONMENT	CELL FATE
mc1001671	PROTEIN FATE (folding modification destination)	CELLULAR COMMUNICATION/SIGNAL TRANSDUCTION MECHANISM	SUBCELLULAR LOCALIZATION
mc1001672	METABOLISM	ENERGY	CELLULAR TRANSPORT TRANSPORT FACILITIES AND TRANSPORT ROUTES
mc1001673	TRANSCRIPTION	PROTEIN WITH BINDING FUNCTION OR COFACTOR REQUIREMENT (structural or catalytic)	DEVELOPMENT (Systemic)	SUBCELLULAR LOCALIZATION	ORGAN LOCALIZATION
mc1001677	TRANSCRIPTION	PROTEIN WITH BINDING FUNCTION OR COFACTOR REQUIREMENT (structural or catalytic)	SUBCELLULAR LOCALIZATION
mc1001679	PROTEIN WITH BINDING FUNCTION OR COFACTOR REQUIREMENT (structural or catalytic)
mc1001682	PROTEIN WITH BINDING FUNCTION OR COFACTOR REQUIREMENT (structural or catalytic)	REGULATION OF METABOLISM AND PROTEIN FUNCTION	CELLULAR COMMUNICATION/SIGNAL TRANSDUCTION MECHANISM	SUBCELLULAR LOCALIZATION	CELL TYPE LOCALIZATION
mc1001683	PROTEIN WITH BINDING FUNCTION OR COFACTOR REQUIREMENT (structural or catalytic)	CELLULAR TRANSPORT TRANSPORT FACILITIES AND TRANSPORT ROUTES	INTERACTION WITH THE ENVIRONMENT	SUBCELLULAR LOCALIZATION
mc1001688	SUBCELLULAR LOCALIZATION
mc1001689	BIOGENESIS OF CELLULAR COMPONENTS	ORGAN DIFFERENTIATION	SUBCELLULAR LOCALIZATION
mc1001692	SUBCELLULAR LOCALIZATION
mc1001694	TRANSCRIPTION	PROTEIN FATE (folding modification destination)	PROTEIN WITH BINDING FUNCTION OR COFACTOR REQUIREMENT (structural or catalytic)	CELL RESCUE DEFENSE AND VIRULENCE	CELL FATE	DEVELOPMENT (Systemic)	CELL TYPE DIFFERENTIATION
mc1001697	CELL RESCUE DEFENSE AND VIRULENCE	BIOGENESIS OF CELLULAR COMPONENTS	SUBCELLULAR LOCALIZATION	TISSUE LOCALIZATION
mc1001698	METABOLISM	ENERGY	SUBCELLULAR LOCALIZATION
mc1001699	PROTEIN WITH BINDING FUNCTION OR COFACTOR REQUIREMENT (structural or catalytic)	REGULATION OF METABOLISM AND PROTEIN FUNCTION	SYSTEMIC INTERACTION WITH THE ENVIRONMENT	TISSUE LOCALIZATION	ORGAN LOCALIZATION
mc1001700	PROTEIN WITH BINDING FUNCTION OR COFACTOR REQUIREMENT (structural or catalytic)	CELLULAR COMMUNICATION/SIGNAL TRANSDUCTION MECHANISM	SUBCELLULAR LOCALIZATION	CELL TYPE LOCALIZATION
mc1001701	TRANSCRIPTION	PROTEIN WITH BINDING FUNCTION OR COFACTOR REQUIREMENT (structural or catalytic)	DEVELOPMENT (Systemic)	TISSUE DIFFERENTIATION	SUBCELLULAR LOCALIZATION
mc1001705	METABOLISM
mc1001706	METABOLISM	PROTEIN WITH BINDING FUNCTION OR COFACTOR REQUIREMENT (structural or catalytic)	CELLULAR TRANSPORT TRANSPORT FACILITIES AND TRANSPORT ROUTES
mc1001708	METABOLISM	ENERGY	PROTEIN WITH BINDING FUNCTION OR COFACTOR REQUIREMENT (structural or catalytic)	INTERACTION WITH THE ENVIRONMENT	SUBCELLULAR LOCALIZATION	TISSUE LOCALIZATION
mc1001710	PROTEIN WITH BINDING FUNCTION OR COFACTOR REQUIREMENT (structural or catalytic)	REGULATION OF METABOLISM AND PROTEIN FUNCTION	CELLULAR TRANSPORT TRANSPORT FACILITIES AND TRANSPORT ROUTES	CELLULAR COMMUNICATION/SIGNAL TRANSDUCTION MECHANISM
mc1001714	METABOLISM
mc1001715	PROTEIN WITH BINDING FUNCTION OR COFACTOR REQUIREMENT (structural or catalytic)	CELL FATE	SUBCELLULAR LOCALIZATION
mc1001718	PROTEIN WITH BINDING FUNCTION OR COFACTOR REQUIREMENT (structural or catalytic)	CELLULAR TRANSPORT TRANSPORT FACILITIES AND TRANSPORT ROUTES	INTERACTION WITH THE ENVIRONMENT	TISSUE DIFFERENTIATION	SUBCELLULAR LOCALIZATION	CELL TYPE LOCALIZATION	ORGAN LOCALIZATION
mc1001721	PROTEIN FATE (folding modification destination)	REGULATION OF METABOLISM AND PROTEIN FUNCTION	SYSTEMIC INTERACTION WITH THE ENVIRONMENT	ORGAN LOCALIZATION
mc1001724	PROTEIN FATE (folding modification destination)
mc1001725	PROTEIN WITH BINDING FUNCTION OR COFACTOR REQUIREMENT (structural or catalytic)	CELLULAR COMMUNICATION/SIGNAL TRANSDUCTION MECHANISM	SYSTEMIC INTERACTION WITH THE ENVIRONMENT	SUBCELLULAR LOCALIZATION
mc1001726	METABOLISM	PROTEIN FATE (folding modification destination)	REGULATION OF METABOLISM AND PROTEIN FUNCTION	CELLULAR COMMUNICATION/SIGNAL TRANSDUCTION MECHANISM	SUBCELLULAR LOCALIZATION
mc1001727	METABOLISM	PROTEIN FATE (folding modification destination)	REGULATION OF METABOLISM AND PROTEIN FUNCTION	CELLULAR COMMUNICATION/SIGNAL TRANSDUCTION MECHANISM
mc1001728	PROTEIN WITH BINDING FUNCTION OR COFACTOR REQUIREMENT (structural or catalytic)	CELLULAR COMMUNICATION/SIGNAL TRANSDUCTION MECHANISM
mc1001729	CELLULAR COMMUNICATION/SIGNAL TRANSDUCTION MECHANISM
mc1001731	TRANSCRIPTION	PROTEIN WITH BINDING FUNCTION OR COFACTOR REQUIREMENT (structural or catalytic)	CELL FATE	DEVELOPMENT (Systemic)	BIOGENESIS OF CELLULAR COMPONENTS	SUBCELLULAR LOCALIZATION
mc1001732	PROTEIN FATE (folding modification destination)	PROTEIN WITH BINDING FUNCTION OR COFACTOR REQUIREMENT (structural or catalytic)	SUBCELLULAR LOCALIZATION
mc1001734	PROTEIN WITH BINDING FUNCTION OR COFACTOR REQUIREMENT (structural or catalytic)	SUBCELLULAR LOCALIZATION
mc1001735	PROTEIN FATE (folding modification destination)	PROTEIN WITH BINDING FUNCTION OR COFACTOR REQUIREMENT (structural or catalytic)	CELLULAR TRANSPORT TRANSPORT FACILITIES AND TRANSPORT ROUTES	SUBCELLULAR LOCALIZATION
mc1001737	METABOLISM	PROTEIN WITH BINDING FUNCTION OR COFACTOR REQUIREMENT (structural or catalytic)	CELLULAR TRANSPORT TRANSPORT FACILITIES AND TRANSPORT ROUTES	INTERACTION WITH THE ENVIRONMENT	DEVELOPMENT (Systemic)	BIOGENESIS OF CELLULAR COMPONENTS	SUBCELLULAR LOCALIZATION
mc1001742	PROTEIN WITH BINDING FUNCTION OR COFACTOR REQUIREMENT (structural or catalytic)	SYSTEMIC INTERACTION WITH THE ENVIRONMENT	BIOGENESIS OF CELLULAR COMPONENTS	TISSUE DIFFERENTIATION	SUBCELLULAR LOCALIZATION
mc1001744	SUBCELLULAR LOCALIZATION
mc1001745	SYSTEMIC INTERACTION WITH THE ENVIRONMENT	BIOGENESIS OF CELLULAR COMPONENTS	TISSUE DIFFERENTIATION	SUBCELLULAR LOCALIZATION	TISSUE LOCALIZATION
mc1001746	PROTEIN WITH BINDING FUNCTION OR COFACTOR REQUIREMENT (structural or catalytic)	INTERACTION WITH THE ENVIRONMENT	SUBCELLULAR LOCALIZATION
mc1001748	PROTEIN WITH BINDING FUNCTION OR COFACTOR REQUIREMENT (structural or catalytic)	INTERACTION WITH THE ENVIRONMENT	SYSTEMIC INTERACTION WITH THE ENVIRONMENT	TISSUE DIFFERENTIATION	TISSUE LOCALIZATION
mc1001749	CELLULAR TRANSPORT TRANSPORT FACILITIES AND TRANSPORT ROUTES	SUBCELLULAR LOCALIZATION
mc1001751	PROTEIN WITH BINDING FUNCTION OR COFACTOR REQUIREMENT (structural or catalytic)	CELLULAR TRANSPORT TRANSPORT FACILITIES AND TRANSPORT ROUTES	CELLULAR COMMUNICATION/SIGNAL TRANSDUCTION MECHANISM	INTERACTION WITH THE ENVIRONMENT	SYSTEMIC INTERACTION WITH THE ENVIRONMENT	SUBCELLULAR LOCALIZATION	TISSUE LOCALIZATION	ORGAN LOCALIZATION
mc1001753	ENERGY	PROTEIN WITH BINDING FUNCTION OR COFACTOR REQUIREMENT (structural or catalytic)	CELLULAR TRANSPORT TRANSPORT FACILITIES AND TRANSPORT ROUTES	BIOGENESIS OF CELLULAR COMPONENTS	SUBCELLULAR LOCALIZATION
mc1001757	CELLULAR COMMUNICATION/SIGNAL TRANSDUCTION MECHANISM	SUBCELLULAR LOCALIZATION
mc1001760	CELL CYCLE AND DNA PROCESSING	TRANSCRIPTION	PROTEIN WITH BINDING FUNCTION OR COFACTOR REQUIREMENT (structural or catalytic)
mc1001766	PROTEIN WITH BINDING FUNCTION OR COFACTOR REQUIREMENT (structural or catalytic)	SUBCELLULAR LOCALIZATION
mc1001772	METABOLISM	TRANSCRIPTION	PROTEIN WITH BINDING FUNCTION OR COFACTOR REQUIREMENT (structural or catalytic)	CELLULAR COMMUNICATION/SIGNAL TRANSDUCTION MECHANISM	SUBCELLULAR LOCALIZATION
mc1001785	PROTEIN FATE (folding modification destination)	PROTEIN WITH BINDING FUNCTION OR COFACTOR REQUIREMENT (structural or catalytic)	CELLULAR COMMUNICATION/SIGNAL TRANSDUCTION MECHANISM	SUBCELLULAR LOCALIZATION	CELL TYPE LOCALIZATION
mc1001786	ENERGY	CELLULAR TRANSPORT TRANSPORT FACILITIES AND TRANSPORT ROUTES
mc1001801	PROTEIN WITH BINDING FUNCTION OR COFACTOR REQUIREMENT (structural or catalytic)	INTERACTION WITH THE ENVIRONMENT	SYSTEMIC INTERACTION WITH THE ENVIRONMENT	BIOGENESIS OF CELLULAR COMPONENTS	ORGAN DIFFERENTIATION
mc1001803	PROTEIN WITH BINDING FUNCTION OR COFACTOR REQUIREMENT (structural or catalytic)	SUBCELLULAR LOCALIZATION
mc1001804	ORGAN DIFFERENTIATION	SUBCELLULAR LOCALIZATION	ORGAN LOCALIZATION
mc1001805	CELL CYCLE AND DNA PROCESSING	SUBCELLULAR LOCALIZATION
mc1001806	SYSTEMIC INTERACTION WITH THE ENVIRONMENT	SUBCELLULAR LOCALIZATION
mc1001807	PROTEIN FATE (folding modification destination)	PROTEIN WITH BINDING FUNCTION OR COFACTOR REQUIREMENT (structural or catalytic)	INTERACTION WITH THE ENVIRONMENT	SYSTEMIC INTERACTION WITH THE ENVIRONMENT	SUBCELLULAR LOCALIZATION
mc1001808	PROTEIN FATE (folding modification destination)	INTERACTION WITH THE ENVIRONMENT	SYSTEMIC INTERACTION WITH THE ENVIRONMENT	SUBCELLULAR LOCALIZATION
mc1001814	SYSTEMIC INTERACTION WITH THE ENVIRONMENT	SUBCELLULAR LOCALIZATION
mc1001828	METABOLISM	PROTEIN FATE (folding modification destination)	PROTEIN WITH BINDING FUNCTION OR COFACTOR REQUIREMENT (structural or catalytic)	SUBCELLULAR LOCALIZATION
mc1001832	ENERGY	CELLULAR TRANSPORT TRANSPORT FACILITIES AND TRANSPORT ROUTES	SUBCELLULAR LOCALIZATION
mc1001833	PROTEIN WITH BINDING FUNCTION OR COFACTOR REQUIREMENT (structural or catalytic)
mc1001834	PROTEIN FATE (folding modification destination)	PROTEIN WITH BINDING FUNCTION OR COFACTOR REQUIREMENT (structural or catalytic)	SUBCELLULAR LOCALIZATION
mc1001835	CELL CYCLE AND DNA PROCESSING	REGULATION OF METABOLISM AND PROTEIN FUNCTION	CELLULAR COMMUNICATION/SIGNAL TRANSDUCTION MECHANISM	SUBCELLULAR LOCALIZATION
mc1001836	REGULATION OF METABOLISM AND PROTEIN FUNCTION	CELLULAR COMMUNICATION/SIGNAL TRANSDUCTION MECHANISM	SUBCELLULAR LOCALIZATION
mc1001838	REGULATION OF METABOLISM AND PROTEIN FUNCTION	CELLULAR COMMUNICATION/SIGNAL TRANSDUCTION MECHANISM	SYSTEMIC INTERACTION WITH THE ENVIRONMENT	SUBCELLULAR LOCALIZATION
mc1001841	REGULATION OF METABOLISM AND PROTEIN FUNCTION	CELLULAR COMMUNICATION/SIGNAL TRANSDUCTION MECHANISM	SUBCELLULAR LOCALIZATION
mc1001858	METABOLISM	PROTEIN WITH BINDING FUNCTION OR COFACTOR REQUIREMENT (structural or catalytic)	SYSTEMIC INTERACTION WITH THE ENVIRONMENT	SUBCELLULAR LOCALIZATION
mc1001861	METABOLISM	PROTEIN WITH BINDING FUNCTION OR COFACTOR REQUIREMENT (structural or catalytic)	INTERACTION WITH THE ENVIRONMENT	SYSTEMIC INTERACTION WITH THE ENVIRONMENT	ORGAN DIFFERENTIATION	SUBCELLULAR LOCALIZATION
mc1001864	ENERGY	REGULATION OF METABOLISM AND PROTEIN FUNCTION	CELLULAR TRANSPORT TRANSPORT FACILITIES AND TRANSPORT ROUTES	CELLULAR COMMUNICATION/SIGNAL TRANSDUCTION MECHANISM	INTERACTION WITH THE ENVIRONMENT	SYSTEMIC INTERACTION WITH THE ENVIRONMENT	SUBCELLULAR LOCALIZATION
mc1001866	SUBCELLULAR LOCALIZATION
mc1001867	DEVELOPMENT (Systemic)	SUBCELLULAR LOCALIZATION
mc1001869	SUBCELLULAR LOCALIZATION
mc1001882	TRANSCRIPTION	PROTEIN WITH BINDING FUNCTION OR COFACTOR REQUIREMENT (structural or catalytic)	CELL RESCUE DEFENSE AND VIRULENCE	SUBCELLULAR LOCALIZATION
mc1001885	TRANSCRIPTION	PROTEIN WITH BINDING FUNCTION OR COFACTOR REQUIREMENT (structural or catalytic)	SUBCELLULAR LOCALIZATION
mc1001900	TRANSCRIPTION	SUBCELLULAR LOCALIZATION
mc1001904	REGULATION OF METABOLISM AND PROTEIN FUNCTION	CELLULAR COMMUNICATION/SIGNAL TRANSDUCTION MECHANISM
mc1001911	METABOLISM	PROTEIN WITH BINDING FUNCTION OR COFACTOR REQUIREMENT (structural or catalytic)	REGULATION OF METABOLISM AND PROTEIN FUNCTION	CELL RESCUE DEFENSE AND VIRULENCE	SYSTEMIC INTERACTION WITH THE ENVIRONMENT	SUBCELLULAR LOCALIZATION	CELL TYPE LOCALIZATION
mc1001916	METABOLISM
mc1001917	PROTEIN WITH BINDING FUNCTION OR COFACTOR REQUIREMENT (structural or catalytic)	INTERACTION WITH THE ENVIRONMENT	BIOGENESIS OF CELLULAR COMPONENTS	SUBCELLULAR LOCALIZATION
mc1001918	PROTEIN WITH BINDING FUNCTION OR COFACTOR REQUIREMENT (structural or catalytic)	INTERACTION WITH THE ENVIRONMENT	BIOGENESIS OF CELLULAR COMPONENTS	SUBCELLULAR LOCALIZATION
mc1001925	CELL CYCLE AND DNA PROCESSING	TRANSCRIPTION	PROTEIN WITH BINDING FUNCTION OR COFACTOR REQUIREMENT (structural or catalytic)	SUBCELLULAR LOCALIZATION
mc1001926	METABOLISM
mc1001928	REGULATION OF METABOLISM AND PROTEIN FUNCTION	CELLULAR COMMUNICATION/SIGNAL TRANSDUCTION MECHANISM
mc1001930	REGULATION OF METABOLISM AND PROTEIN FUNCTION	CELLULAR COMMUNICATION/SIGNAL TRANSDUCTION MECHANISM	SUBCELLULAR LOCALIZATION
mc1001931	METABOLISM	CELL CYCLE AND DNA PROCESSING	TRANSCRIPTION	PROTEIN FATE (folding modification destination)	PROTEIN WITH BINDING FUNCTION OR COFACTOR REQUIREMENT (structural or catalytic)
mc1001938	METABOLISM	SUBCELLULAR LOCALIZATION
mc1001943	PROTEIN WITH BINDING FUNCTION OR COFACTOR REQUIREMENT (structural or catalytic)
mc1001944	PROTEIN WITH BINDING FUNCTION OR COFACTOR REQUIREMENT (structural or catalytic)	CELLULAR TRANSPORT TRANSPORT FACILITIES AND TRANSPORT ROUTES	CELLULAR COMMUNICATION/SIGNAL TRANSDUCTION MECHANISM	INTERACTION WITH THE ENVIRONMENT	SYSTEMIC INTERACTION WITH THE ENVIRONMENT	SUBCELLULAR LOCALIZATION	ORGAN LOCALIZATION
mc1001955	CELL CYCLE AND DNA PROCESSING	SUBCELLULAR LOCALIZATION
mc1001956	SYSTEMIC INTERACTION WITH THE ENVIRONMENT
mc1001957	PROTEIN WITH BINDING FUNCTION OR COFACTOR REQUIREMENT (structural or catalytic)	CELLULAR TRANSPORT TRANSPORT FACILITIES AND TRANSPORT ROUTES	SUBCELLULAR LOCALIZATION
mc1001961	CELLULAR COMMUNICATION/SIGNAL TRANSDUCTION MECHANISM
mc1001966	PROTEIN WITH BINDING FUNCTION OR COFACTOR REQUIREMENT (structural or catalytic)
mc1001968	TRANSCRIPTION	PROTEIN WITH BINDING FUNCTION OR COFACTOR REQUIREMENT (structural or catalytic)	CELL FATE	SUBCELLULAR LOCALIZATION
mc1001970	METABOLISM	ENERGY	PROTEIN WITH BINDING FUNCTION OR COFACTOR REQUIREMENT (structural or catalytic)	CELLULAR TRANSPORT TRANSPORT FACILITIES AND TRANSPORT ROUTES	SUBCELLULAR LOCALIZATION
mc1001972	SUBCELLULAR LOCALIZATION
mc1001973	SUBCELLULAR LOCALIZATION
mc1001979	PROTEIN WITH BINDING FUNCTION OR COFACTOR REQUIREMENT (structural or catalytic)	SYSTEMIC INTERACTION WITH THE ENVIRONMENT	SUBCELLULAR LOCALIZATION
mc1001987	PROTEIN FATE (folding modification destination)	CELLULAR COMMUNICATION/SIGNAL TRANSDUCTION MECHANISM
mc1001988	METABOLISM
mc1001989	SUBCELLULAR LOCALIZATION
mc1001990	REGULATION OF METABOLISM AND PROTEIN FUNCTION	CELLULAR COMMUNICATION/SIGNAL TRANSDUCTION MECHANISM
mc1001991	ORGAN DIFFERENTIATION	SUBCELLULAR LOCALIZATION	ORGAN LOCALIZATION
mc1001999	REGULATION OF METABOLISM AND PROTEIN FUNCTION	CELLULAR COMMUNICATION/SIGNAL TRANSDUCTION MECHANISM
mc1002020	PROTEIN WITH BINDING FUNCTION OR COFACTOR REQUIREMENT (structural or catalytic)	INTERACTION WITH THE ENVIRONMENT	SYSTEMIC INTERACTION WITH THE ENVIRONMENT
mc1002031	PROTEIN FATE (folding modification destination)	PROTEIN WITH BINDING FUNCTION OR COFACTOR REQUIREMENT (structural or catalytic)	SUBCELLULAR LOCALIZATION
mc1002042	CELL FATE	DEVELOPMENT (Systemic)	ORGAN DIFFERENTIATION	SUBCELLULAR LOCALIZATION	ORGAN LOCALIZATION
mc1002045	PROTEIN WITH BINDING FUNCTION OR COFACTOR REQUIREMENT (structural or catalytic)	CELLULAR COMMUNICATION/SIGNAL TRANSDUCTION MECHANISM	INTERACTION WITH THE ENVIRONMENT	DEVELOPMENT (Systemic)	SUBCELLULAR LOCALIZATION
mc1002047	PROTEIN SYNTHESIS	SUBCELLULAR LOCALIZATION
mc1002048	PROTEIN FATE (folding modification destination)	PROTEIN WITH BINDING FUNCTION OR COFACTOR REQUIREMENT (structural or catalytic)	SUBCELLULAR LOCALIZATION	ORGAN LOCALIZATION
mc1002051	REGULATION OF METABOLISM AND PROTEIN FUNCTION	BIOGENESIS OF CELLULAR COMPONENTS	SUBCELLULAR LOCALIZATION
mc1002059	PROTEIN WITH BINDING FUNCTION OR COFACTOR REQUIREMENT (structural or catalytic)	REGULATION OF METABOLISM AND PROTEIN FUNCTION	SYSTEMIC INTERACTION WITH THE ENVIRONMENT	SUBCELLULAR LOCALIZATION
mc1002060	PROTEIN WITH BINDING FUNCTION OR COFACTOR REQUIREMENT (structural or catalytic)	SUBCELLULAR LOCALIZATION
mc1002061	PROTEIN SYNTHESIS	PROTEIN WITH BINDING FUNCTION OR COFACTOR REQUIREMENT (structural or catalytic)
mc1002063	PROTEIN WITH BINDING FUNCTION OR COFACTOR REQUIREMENT (structural or catalytic)	BIOGENESIS OF CELLULAR COMPONENTS	SUBCELLULAR LOCALIZATION
mc1002067	METABOLISM	CELL RESCUE DEFENSE AND VIRULENCE	SYSTEMIC INTERACTION WITH THE ENVIRONMENT
mc1002072	PROTEIN WITH BINDING FUNCTION OR COFACTOR REQUIREMENT (structural or catalytic)	SYSTEMIC INTERACTION WITH THE ENVIRONMENT	CELL FATE	SUBCELLULAR LOCALIZATION
mc1002073	CELLULAR COMMUNICATION/SIGNAL TRANSDUCTION MECHANISM
mc1002077	METABOLISM	ENERGY	PROTEIN WITH BINDING FUNCTION OR COFACTOR REQUIREMENT (structural or catalytic)	SUBCELLULAR LOCALIZATION
mc1002079	PROTEIN WITH BINDING FUNCTION OR COFACTOR REQUIREMENT (structural or catalytic)	CELLULAR COMMUNICATION/SIGNAL TRANSDUCTION MECHANISM	SYSTEMIC INTERACTION WITH THE ENVIRONMENT	CELL FATE	ORGAN DIFFERENTIATION	SUBCELLULAR LOCALIZATION
mc1002083	METABOLISM	SUBCELLULAR LOCALIZATION
mc1002087	METABOLISM	SUBCELLULAR LOCALIZATION
mc1002088	PROTEIN WITH BINDING FUNCTION OR COFACTOR REQUIREMENT (structural or catalytic)	CELLULAR TRANSPORT TRANSPORT FACILITIES AND TRANSPORT ROUTES	SUBCELLULAR LOCALIZATION
mc1002092	PROTEIN WITH BINDING FUNCTION OR COFACTOR REQUIREMENT (structural or catalytic)	CELLULAR COMMUNICATION/SIGNAL TRANSDUCTION MECHANISM	SUBCELLULAR LOCALIZATION
mc1002096	METABOLISM	ENERGY	PROTEIN WITH BINDING FUNCTION OR COFACTOR REQUIREMENT (structural or catalytic)	CELLULAR TRANSPORT TRANSPORT FACILITIES AND TRANSPORT ROUTES	SUBCELLULAR LOCALIZATION
mc1002097	METABOLISM	PROTEIN WITH BINDING FUNCTION OR COFACTOR REQUIREMENT (structural or catalytic)	CELL RESCUE DEFENSE AND VIRULENCE	SUBCELLULAR LOCALIZATION	ORGAN LOCALIZATION
mc1002098	METABOLISM	ENERGY	PROTEIN WITH BINDING FUNCTION OR COFACTOR REQUIREMENT (structural or catalytic)	CELLULAR TRANSPORT TRANSPORT FACILITIES AND TRANSPORT ROUTES	CELL RESCUE DEFENSE AND VIRULENCE	SUBCELLULAR LOCALIZATION
mc1002100	PROTEIN WITH BINDING FUNCTION OR COFACTOR REQUIREMENT (structural or catalytic)	CELLULAR TRANSPORT TRANSPORT FACILITIES AND TRANSPORT ROUTES	CELL RESCUE DEFENSE AND VIRULENCE	ORGAN LOCALIZATION
mc1002104	TRANSCRIPTION	PROTEIN WITH BINDING FUNCTION OR COFACTOR REQUIREMENT (structural or catalytic)	DEVELOPMENT (Systemic)	SUBCELLULAR LOCALIZATION
mc1002113	PROTEIN WITH BINDING FUNCTION OR COFACTOR REQUIREMENT (structural or catalytic)	CELLULAR TRANSPORT TRANSPORT FACILITIES AND TRANSPORT ROUTES	SUBCELLULAR LOCALIZATION
mc1002114	METABOLISM	PROTEIN FATE (folding modification destination)	PROTEIN WITH BINDING FUNCTION OR COFACTOR REQUIREMENT (structural or catalytic)	SUBCELLULAR LOCALIZATION
mc1002116	METABOLISM
mc1002117	PROTEIN WITH BINDING FUNCTION OR COFACTOR REQUIREMENT (structural or catalytic)	INTERACTION WITH THE ENVIRONMENT	SUBCELLULAR LOCALIZATION	TISSUE LOCALIZATION
mc1002118	PROTEIN WITH BINDING FUNCTION OR COFACTOR REQUIREMENT (structural or catalytic)	INTERACTION WITH THE ENVIRONMENT	SUBCELLULAR LOCALIZATION
mc1002119	PROTEIN WITH BINDING FUNCTION OR COFACTOR REQUIREMENT (structural or catalytic)	INTERACTION WITH THE ENVIRONMENT	SYSTEMIC INTERACTION WITH THE ENVIRONMENT
mc1002120	PROTEIN WITH BINDING FUNCTION OR COFACTOR REQUIREMENT (structural or catalytic)	SYSTEMIC INTERACTION WITH THE ENVIRONMENT	BIOGENESIS OF CELLULAR COMPONENTS	SUBCELLULAR LOCALIZATION
mc1002122	PROTEIN WITH BINDING FUNCTION OR COFACTOR REQUIREMENT (structural or catalytic)	CELLULAR TRANSPORT TRANSPORT FACILITIES AND TRANSPORT ROUTES	CELLULAR COMMUNICATION/SIGNAL TRANSDUCTION MECHANISM	SUBCELLULAR LOCALIZATION
mc1002124	PROTEIN WITH BINDING FUNCTION OR COFACTOR REQUIREMENT (structural or catalytic)	CELLULAR TRANSPORT TRANSPORT FACILITIES AND TRANSPORT ROUTES	BIOGENESIS OF CELLULAR COMPONENTS	SUBCELLULAR LOCALIZATION
mc1002125	METABOLISM	PROTEIN WITH BINDING FUNCTION OR COFACTOR REQUIREMENT (structural or catalytic)
mc1002126	PROTEIN WITH BINDING FUNCTION OR COFACTOR REQUIREMENT (structural or catalytic)	CELLULAR TRANSPORT TRANSPORT FACILITIES AND TRANSPORT ROUTES	SUBCELLULAR LOCALIZATION
mc1002130	PROTEIN WITH BINDING FUNCTION OR COFACTOR REQUIREMENT (structural or catalytic)	INTERACTION WITH THE ENVIRONMENT	SUBCELLULAR LOCALIZATION
mc1002132	CELLULAR COMMUNICATION/SIGNAL TRANSDUCTION MECHANISM	INTERACTION WITH THE ENVIRONMENT	SYSTEMIC INTERACTION WITH THE ENVIRONMENT	CELL FATE	SUBCELLULAR LOCALIZATION
mc1002136	ENERGY	TRANSCRIPTION	PROTEIN WITH BINDING FUNCTION OR COFACTOR REQUIREMENT (structural or catalytic)	CELLULAR TRANSPORT TRANSPORT FACILITIES AND TRANSPORT ROUTES	CELL TYPE DIFFERENTIATION	SUBCELLULAR LOCALIZATION
mc1002139	CELLULAR COMMUNICATION/SIGNAL TRANSDUCTION MECHANISM	SUBCELLULAR LOCALIZATION
mc1002142	METABOLISM	CELLULAR COMMUNICATION/SIGNAL TRANSDUCTION MECHANISM	SUBCELLULAR LOCALIZATION
mc1002143	PROTEIN FATE (folding modification destination)	CELLULAR COMMUNICATION/SIGNAL TRANSDUCTION MECHANISM	SUBCELLULAR LOCALIZATION
mc1002145	TRANSCRIPTION	PROTEIN WITH BINDING FUNCTION OR COFACTOR REQUIREMENT (structural or catalytic)	REGULATION OF METABOLISM AND PROTEIN FUNCTION	CELL FATE	CELL TYPE DIFFERENTIATION	SUBCELLULAR LOCALIZATION
mc1002147	PROTEIN WITH BINDING FUNCTION OR COFACTOR REQUIREMENT (structural or catalytic)	CELLULAR COMMUNICATION/SIGNAL TRANSDUCTION MECHANISM	SUBCELLULAR LOCALIZATION
mc1002149	TRANSCRIPTION	PROTEIN WITH BINDING FUNCTION OR COFACTOR REQUIREMENT (structural or catalytic)	SUBCELLULAR LOCALIZATION
mc1002153	INTERACTION WITH THE ENVIRONMENT	CELL TYPE DIFFERENTIATION	SUBCELLULAR LOCALIZATION	TISSUE LOCALIZATION	ORGAN LOCALIZATION
mc1002160	TRANSCRIPTION	PROTEIN WITH BINDING FUNCTION OR COFACTOR REQUIREMENT (structural or catalytic)	DEVELOPMENT (Systemic)	SUBCELLULAR LOCALIZATION
mc1002177	METABOLISM	PROTEIN WITH BINDING FUNCTION OR COFACTOR REQUIREMENT (structural or catalytic)	CELLULAR TRANSPORT TRANSPORT FACILITIES AND TRANSPORT ROUTES	SUBCELLULAR LOCALIZATION
mc1002178	CELL RESCUE DEFENSE AND VIRULENCE	SUBCELLULAR LOCALIZATION
mc1002186	TRANSCRIPTION	PROTEIN WITH BINDING FUNCTION OR COFACTOR REQUIREMENT (structural or catalytic)	INTERACTION WITH THE ENVIRONMENT	DEVELOPMENT (Systemic)	CELL TYPE DIFFERENTIATION	ORGAN DIFFERENTIATION	SUBCELLULAR LOCALIZATION
mc1002194	PROTEIN FATE (folding modification destination)	CELLULAR TRANSPORT TRANSPORT FACILITIES AND TRANSPORT ROUTES
mc1002207	CELL CYCLE AND DNA PROCESSING	SUBCELLULAR LOCALIZATION
mc1002209	REGULATION OF METABOLISM AND PROTEIN FUNCTION	CELLULAR COMMUNICATION/SIGNAL TRANSDUCTION MECHANISM
mc1002212	REGULATION OF METABOLISM AND PROTEIN FUNCTION	CELLULAR COMMUNICATION/SIGNAL TRANSDUCTION MECHANISM	SUBCELLULAR LOCALIZATION
mc1002217	METABOLISM	SUBCELLULAR LOCALIZATION
mc1002218	METABOLISM	PROTEIN FATE (folding modification destination)	PROTEIN WITH BINDING FUNCTION OR COFACTOR REQUIREMENT (structural or catalytic)	CELLULAR COMMUNICATION/SIGNAL TRANSDUCTION MECHANISM	INTERACTION WITH THE ENVIRONMENT	CELL FATE
mc1002219	METABOLISM
mc1002220	METABOLISM	PROTEIN FATE (folding modification destination)	PROTEIN WITH BINDING FUNCTION OR COFACTOR REQUIREMENT (structural or catalytic)	CELLULAR COMMUNICATION/SIGNAL TRANSDUCTION MECHANISM	SUBCELLULAR LOCALIZATION
mc1002222	PROTEIN WITH BINDING FUNCTION OR COFACTOR REQUIREMENT (structural or catalytic)	REGULATION OF METABOLISM AND PROTEIN FUNCTION	CELLULAR COMMUNICATION/SIGNAL TRANSDUCTION MECHANISM
mc1002227	PROTEIN FATE (folding modification destination)	PROTEIN WITH BINDING FUNCTION OR COFACTOR REQUIREMENT (structural or catalytic)	REGULATION OF METABOLISM AND PROTEIN FUNCTION	CELL TYPE LOCALIZATION
mc1002231	TRANSCRIPTION	PROTEIN FATE (folding modification destination)	SUBCELLULAR LOCALIZATION
mc1002233	METABOLISM	PROTEIN FATE (folding modification destination)	PROTEIN WITH BINDING FUNCTION OR COFACTOR REQUIREMENT (structural or catalytic)	REGULATION OF METABOLISM AND PROTEIN FUNCTION	CELLULAR COMMUNICATION/SIGNAL TRANSDUCTION MECHANISM
mc1002235	CELLULAR COMMUNICATION/SIGNAL TRANSDUCTION MECHANISM	SUBCELLULAR LOCALIZATION
mc1002236	PROTEIN WITH BINDING FUNCTION OR COFACTOR REQUIREMENT (structural or catalytic)	REGULATION OF METABOLISM AND PROTEIN FUNCTION	CELLULAR TRANSPORT TRANSPORT FACILITIES AND TRANSPORT ROUTES	CELLULAR COMMUNICATION/SIGNAL TRANSDUCTION MECHANISM	CELL RESCUE DEFENSE AND VIRULENCE	SYSTEMIC INTERACTION WITH THE ENVIRONMENT	CELL TYPE DIFFERENTIATION	SUBCELLULAR LOCALIZATION
mc1002237	CELLULAR COMMUNICATION/SIGNAL TRANSDUCTION MECHANISM
mc1002238	PROTEIN WITH BINDING FUNCTION OR COFACTOR REQUIREMENT (structural or catalytic)	REGULATION OF METABOLISM AND PROTEIN FUNCTION	CELLULAR TRANSPORT TRANSPORT FACILITIES AND TRANSPORT ROUTES	CELLULAR COMMUNICATION/SIGNAL TRANSDUCTION MECHANISM	INTERACTION WITH THE ENVIRONMENT	SYSTEMIC INTERACTION WITH THE ENVIRONMENT	CELL FATE	SUBCELLULAR LOCALIZATION
mc1002241	METABOLISM	ENERGY	PROTEIN WITH BINDING FUNCTION OR COFACTOR REQUIREMENT (structural or catalytic)	CELLULAR TRANSPORT TRANSPORT FACILITIES AND TRANSPORT ROUTES	SUBCELLULAR LOCALIZATION
mc1002242	PROTEIN WITH BINDING FUNCTION OR COFACTOR REQUIREMENT (structural or catalytic)	INTERACTION WITH THE ENVIRONMENT	ORGAN DIFFERENTIATION	SUBCELLULAR LOCALIZATION	CELL TYPE LOCALIZATION	TISSUE LOCALIZATION	ORGAN LOCALIZATION
mc1002244	TRANSCRIPTION	PROTEIN WITH BINDING FUNCTION OR COFACTOR REQUIREMENT (structural or catalytic)	CELLULAR COMMUNICATION/SIGNAL TRANSDUCTION MECHANISM	SUBCELLULAR LOCALIZATION
mc1002245	CELLULAR COMMUNICATION/SIGNAL TRANSDUCTION MECHANISM	SUBCELLULAR LOCALIZATION
mc1002246	PROTEIN WITH BINDING FUNCTION OR COFACTOR REQUIREMENT (structural or catalytic)	CELLULAR TRANSPORT TRANSPORT FACILITIES AND TRANSPORT ROUTES	SYSTEMIC INTERACTION WITH THE ENVIRONMENT	SUBCELLULAR LOCALIZATION
mc1002247	PROTEIN WITH BINDING FUNCTION OR COFACTOR REQUIREMENT (structural or catalytic)	REGULATION OF METABOLISM AND PROTEIN FUNCTION	CELLULAR TRANSPORT TRANSPORT FACILITIES AND TRANSPORT ROUTES	CELLULAR COMMUNICATION/SIGNAL TRANSDUCTION MECHANISM	INTERACTION WITH THE ENVIRONMENT	SYSTEMIC INTERACTION WITH THE ENVIRONMENT	CELL FATE	SUBCELLULAR LOCALIZATION
mc1002248	ENERGY	PROTEIN WITH BINDING FUNCTION OR COFACTOR REQUIREMENT (structural or catalytic)	CELLULAR TRANSPORT TRANSPORT FACILITIES AND TRANSPORT ROUTES	SUBCELLULAR LOCALIZATION
mc1002249	PROTEIN FATE (folding modification destination)	PROTEIN WITH BINDING FUNCTION OR COFACTOR REQUIREMENT (structural or catalytic)	SUBCELLULAR LOCALIZATION
mc1002250	METABOLISM	PROTEIN WITH BINDING FUNCTION OR COFACTOR REQUIREMENT (structural or catalytic)	SUBCELLULAR LOCALIZATION
mc1002251	METABOLISM	PROTEIN WITH BINDING FUNCTION OR COFACTOR REQUIREMENT (structural or catalytic)	SUBCELLULAR LOCALIZATION	TISSUE LOCALIZATION	ORGAN LOCALIZATION
mc1002252	PROTEIN FATE (folding modification destination)
mc1002253	PROTEIN FATE (folding modification destination)
mc1002254	PROTEIN SYNTHESIS	PROTEIN FATE (folding modification destination)	PROTEIN WITH BINDING FUNCTION OR COFACTOR REQUIREMENT (structural or catalytic)
mc1002255	TRANSCRIPTION	PROTEIN WITH BINDING FUNCTION OR COFACTOR REQUIREMENT (structural or catalytic)	CELL FATE	SUBCELLULAR LOCALIZATION
mc1002256	METABOLISM	SUBCELLULAR LOCALIZATION
mc1002257	PROTEIN FATE (folding modification destination)	PROTEIN WITH BINDING FUNCTION OR COFACTOR REQUIREMENT (structural or catalytic)	BIOGENESIS OF CELLULAR COMPONENTS	SUBCELLULAR LOCALIZATION
mc1002260	PROTEIN WITH BINDING FUNCTION OR COFACTOR REQUIREMENT (structural or catalytic)	BIOGENESIS OF CELLULAR COMPONENTS	SUBCELLULAR LOCALIZATION
mc1002262	TRANSCRIPTION	PROTEIN WITH BINDING FUNCTION OR COFACTOR REQUIREMENT (structural or catalytic)	SUBCELLULAR LOCALIZATION
mc1002264	PROTEIN WITH BINDING FUNCTION OR COFACTOR REQUIREMENT (structural or catalytic)	INTERACTION WITH THE ENVIRONMENT	BIOGENESIS OF CELLULAR COMPONENTS	TISSUE DIFFERENTIATION
mc1002268	PROTEIN WITH BINDING FUNCTION OR COFACTOR REQUIREMENT (structural or catalytic)	INTERACTION WITH THE ENVIRONMENT	SUBCELLULAR LOCALIZATION
mc1002269	CELLULAR COMMUNICATION/SIGNAL TRANSDUCTION MECHANISM	SUBCELLULAR LOCALIZATION
mc1002271	PROTEIN WITH BINDING FUNCTION OR COFACTOR REQUIREMENT (structural or catalytic)	CELLULAR COMMUNICATION/SIGNAL TRANSDUCTION MECHANISM	CELL RESCUE DEFENSE AND VIRULENCE	INTERACTION WITH THE ENVIRONMENT	SUBCELLULAR LOCALIZATION
mc1002273	CELLULAR COMMUNICATION/SIGNAL TRANSDUCTION MECHANISM
mc1002275	SUBCELLULAR LOCALIZATION
mc1002277	CELLULAR COMMUNICATION/SIGNAL TRANSDUCTION MECHANISM	SYSTEMIC INTERACTION WITH THE ENVIRONMENT	SUBCELLULAR LOCALIZATION	CELL TYPE LOCALIZATION
mc1002278	SUBCELLULAR LOCALIZATION
mc1002279	CELLULAR COMMUNICATION/SIGNAL TRANSDUCTION MECHANISM	SUBCELLULAR LOCALIZATION
mc1002282	TRANSCRIPTION	PROTEIN WITH BINDING FUNCTION OR COFACTOR REQUIREMENT (structural or catalytic)	SUBCELLULAR LOCALIZATION
mc1002283	PROTEIN FATE (folding modification destination)	PROTEIN WITH BINDING FUNCTION OR COFACTOR REQUIREMENT (structural or catalytic)	SUBCELLULAR LOCALIZATION
mc1002284	PROTEIN WITH BINDING FUNCTION OR COFACTOR REQUIREMENT (structural or catalytic)	CELLULAR TRANSPORT TRANSPORT FACILITIES AND TRANSPORT ROUTES	BIOGENESIS OF CELLULAR COMPONENTS	SUBCELLULAR LOCALIZATION
mc1002285	PROTEIN FATE (folding modification destination)	PROTEIN WITH BINDING FUNCTION OR COFACTOR REQUIREMENT (structural or catalytic)	BIOGENESIS OF CELLULAR COMPONENTS	SUBCELLULAR LOCALIZATION
mc1002288	PROTEIN WITH BINDING FUNCTION OR COFACTOR REQUIREMENT (structural or catalytic)	CELLULAR TRANSPORT TRANSPORT FACILITIES AND TRANSPORT ROUTES	CELLULAR COMMUNICATION/SIGNAL TRANSDUCTION MECHANISM	CELL FATE	SUBCELLULAR LOCALIZATION
mc1002289	PROTEIN WITH BINDING FUNCTION OR COFACTOR REQUIREMENT (structural or catalytic)	CELLULAR TRANSPORT TRANSPORT FACILITIES AND TRANSPORT ROUTES	CELLULAR COMMUNICATION/SIGNAL TRANSDUCTION MECHANISM	CELL FATE	SUBCELLULAR LOCALIZATION
mc1002290	PROTEIN WITH BINDING FUNCTION OR COFACTOR REQUIREMENT (structural or catalytic)	INTERACTION WITH THE ENVIRONMENT	SUBCELLULAR LOCALIZATION	TISSUE LOCALIZATION
mc1002293	PROTEIN WITH BINDING FUNCTION OR COFACTOR REQUIREMENT (structural or catalytic)	SUBCELLULAR LOCALIZATION
mc1002294	PROTEIN WITH BINDING FUNCTION OR COFACTOR REQUIREMENT (structural or catalytic)	CELLULAR TRANSPORT TRANSPORT FACILITIES AND TRANSPORT ROUTES	CELLULAR COMMUNICATION/SIGNAL TRANSDUCTION MECHANISM	SUBCELLULAR LOCALIZATION	ORGAN LOCALIZATION
mc1002295	CELLULAR TRANSPORT TRANSPORT FACILITIES AND TRANSPORT ROUTES	INTERACTION WITH THE ENVIRONMENT	SUBCELLULAR LOCALIZATION
mc1002296	METABOLISM
mc1002299	SUBCELLULAR LOCALIZATION
mc1002300	DEVELOPMENT (Systemic)	SUBCELLULAR LOCALIZATION	CELL TYPE LOCALIZATION
mc1002301	TISSUE DIFFERENTIATION
mc1002308	PROTEIN WITH BINDING FUNCTION OR COFACTOR REQUIREMENT (structural or catalytic)	SYSTEMIC INTERACTION WITH THE ENVIRONMENT	SUBCELLULAR LOCALIZATION
mc1002309	PROTEIN WITH BINDING FUNCTION OR COFACTOR REQUIREMENT (structural or catalytic)	SUBCELLULAR LOCALIZATION
mc1002311	CELLULAR COMMUNICATION/SIGNAL TRANSDUCTION MECHANISM	SYSTEMIC INTERACTION WITH THE ENVIRONMENT	SUBCELLULAR LOCALIZATION
mc1002313	CELLULAR COMMUNICATION/SIGNAL TRANSDUCTION MECHANISM	SYSTEMIC INTERACTION WITH THE ENVIRONMENT
mc1002316	CELLULAR COMMUNICATION/SIGNAL TRANSDUCTION MECHANISM	SYSTEMIC INTERACTION WITH THE ENVIRONMENT
mc1002317	METABOLISM	PROTEIN WITH BINDING FUNCTION OR COFACTOR REQUIREMENT (structural or catalytic)	REGULATION OF METABOLISM AND PROTEIN FUNCTION	CELLULAR TRANSPORT TRANSPORT FACILITIES AND TRANSPORT ROUTES	CELLULAR COMMUNICATION/SIGNAL TRANSDUCTION MECHANISM	SYSTEMIC INTERACTION WITH THE ENVIRONMENT	CELL FATE	SUBCELLULAR LOCALIZATION
mc1002321	PROTEIN WITH BINDING FUNCTION OR COFACTOR REQUIREMENT (structural or catalytic)	CELLULAR COMMUNICATION/SIGNAL TRANSDUCTION MECHANISM	SUBCELLULAR LOCALIZATION	CELL TYPE LOCALIZATION
mc1002326	SYSTEMIC INTERACTION WITH THE ENVIRONMENT	SUBCELLULAR LOCALIZATION
mc1002331	TRANSCRIPTION	PROTEIN WITH BINDING FUNCTION OR COFACTOR REQUIREMENT (structural or catalytic)	REGULATION OF METABOLISM AND PROTEIN FUNCTION	CELL RESCUE DEFENSE AND VIRULENCE	SYSTEMIC INTERACTION WITH THE ENVIRONMENT	CELL FATE	CELL TYPE DIFFERENTIATION	SUBCELLULAR LOCALIZATION
mc1002333	SYSTEMIC INTERACTION WITH THE ENVIRONMENT	SUBCELLULAR LOCALIZATION
mc1002334	SYSTEMIC INTERACTION WITH THE ENVIRONMENT	SUBCELLULAR LOCALIZATION
mc1002335	SYSTEMIC INTERACTION WITH THE ENVIRONMENT	SUBCELLULAR LOCALIZATION
mc1002337	SYSTEMIC INTERACTION WITH THE ENVIRONMENT	SUBCELLULAR LOCALIZATION
mc1002338	CELLULAR COMMUNICATION/SIGNAL TRANSDUCTION MECHANISM	SYSTEMIC INTERACTION WITH THE ENVIRONMENT
mc1002340	CELLULAR COMMUNICATION/SIGNAL TRANSDUCTION MECHANISM	SYSTEMIC INTERACTION WITH THE ENVIRONMENT
mc1002341	CELLULAR COMMUNICATION/SIGNAL TRANSDUCTION MECHANISM	SYSTEMIC INTERACTION WITH THE ENVIRONMENT
mc1002342	CELLULAR COMMUNICATION/SIGNAL TRANSDUCTION MECHANISM	SYSTEMIC INTERACTION WITH THE ENVIRONMENT
mc1002344	CELLULAR COMMUNICATION/SIGNAL TRANSDUCTION MECHANISM	SYSTEMIC INTERACTION WITH THE ENVIRONMENT
mc1002347	CELLULAR COMMUNICATION/SIGNAL TRANSDUCTION MECHANISM	SYSTEMIC INTERACTION WITH THE ENVIRONMENT
mc1002348	PROTEIN WITH BINDING FUNCTION OR COFACTOR REQUIREMENT (structural or catalytic)	BIOGENESIS OF CELLULAR COMPONENTS	SUBCELLULAR LOCALIZATION
mc1002349	CELLULAR COMMUNICATION/SIGNAL TRANSDUCTION MECHANISM	SYSTEMIC INTERACTION WITH THE ENVIRONMENT
mc1002350	SUBCELLULAR LOCALIZATION
mc1002351	CELLULAR COMMUNICATION/SIGNAL TRANSDUCTION MECHANISM	SYSTEMIC INTERACTION WITH THE ENVIRONMENT
mc1002352	CELLULAR COMMUNICATION/SIGNAL TRANSDUCTION MECHANISM	SYSTEMIC INTERACTION WITH THE ENVIRONMENT
mc1002354	PROTEIN WITH BINDING FUNCTION OR COFACTOR REQUIREMENT (structural or catalytic)	DEVELOPMENT (Systemic)	BIOGENESIS OF CELLULAR COMPONENTS	SUBCELLULAR LOCALIZATION
mc1002355	CELL FATE	SUBCELLULAR LOCALIZATION
mc1002365	METABOLISM	ENERGY	SUBCELLULAR LOCALIZATION
mc1002366	METABOLISM	PROTEIN WITH BINDING FUNCTION OR COFACTOR REQUIREMENT (structural or catalytic)	CELLULAR TRANSPORT TRANSPORT FACILITIES AND TRANSPORT ROUTES	SUBCELLULAR LOCALIZATION
mc1002367	PROTEIN FATE (folding modification destination)	CELLULAR COMMUNICATION/SIGNAL TRANSDUCTION MECHANISM	INTERACTION WITH THE ENVIRONMENT	SYSTEMIC INTERACTION WITH THE ENVIRONMENT
mc1002368	PROTEIN FATE (folding modification destination)	PROTEIN WITH BINDING FUNCTION OR COFACTOR REQUIREMENT (structural or catalytic)	REGULATION OF METABOLISM AND PROTEIN FUNCTION	CELLULAR TRANSPORT TRANSPORT FACILITIES AND TRANSPORT ROUTES	CELLULAR COMMUNICATION/SIGNAL TRANSDUCTION MECHANISM
mc1002375	METABOLISM	CELL CYCLE AND DNA PROCESSING	PROTEIN WITH BINDING FUNCTION OR COFACTOR REQUIREMENT (structural or catalytic)
mc1002378	PROTEIN WITH BINDING FUNCTION OR COFACTOR REQUIREMENT (structural or catalytic)	SUBCELLULAR LOCALIZATION
mc1002390	SUBCELLULAR LOCALIZATION
mc1002394	TRANSCRIPTION	PROTEIN WITH BINDING FUNCTION OR COFACTOR REQUIREMENT (structural or catalytic)	SUBCELLULAR LOCALIZATION
mc1002403	PROTEIN FATE (folding modification destination)	CELLULAR TRANSPORT TRANSPORT FACILITIES AND TRANSPORT ROUTES
mc1002408	TRANSCRIPTION	PROTEIN SYNTHESIS	PROTEIN WITH BINDING FUNCTION OR COFACTOR REQUIREMENT (structural or catalytic)	BIOGENESIS OF CELLULAR COMPONENTS	SUBCELLULAR LOCALIZATION
mc1002410	PROTEIN WITH BINDING FUNCTION OR COFACTOR REQUIREMENT (structural or catalytic)
mc1002418	METABOLISM	CELL CYCLE AND DNA PROCESSING	PROTEIN WITH BINDING FUNCTION OR COFACTOR REQUIREMENT (structural or catalytic)	SUBCELLULAR LOCALIZATION
mc1002425	TRANSCRIPTION	SUBCELLULAR LOCALIZATION
mc1002429	PROTEIN FATE (folding modification destination)	PROTEIN WITH BINDING FUNCTION OR COFACTOR REQUIREMENT (structural or catalytic)	CELLULAR TRANSPORT TRANSPORT FACILITIES AND TRANSPORT ROUTES	SUBCELLULAR LOCALIZATION
mc1002430	METABOLISM
mc1002432	TRANSCRIPTION	PROTEIN WITH BINDING FUNCTION OR COFACTOR REQUIREMENT (structural or catalytic)	SUBCELLULAR LOCALIZATION
mc1002436	CELL CYCLE AND DNA PROCESSING	PROTEIN FATE (folding modification destination)	PROTEIN WITH BINDING FUNCTION OR COFACTOR REQUIREMENT (structural or catalytic)	REGULATION OF METABOLISM AND PROTEIN FUNCTION	CELLULAR COMMUNICATION/SIGNAL TRANSDUCTION MECHANISM
mc1002437	ENERGY	PROTEIN FATE (folding modification destination)	SUBCELLULAR LOCALIZATION
mc1002438	PROTEIN WITH BINDING FUNCTION OR COFACTOR REQUIREMENT (structural or catalytic)	INTERACTION WITH THE ENVIRONMENT	CELL FATE	SUBCELLULAR LOCALIZATION
mc1002445	METABOLISM	CELL CYCLE AND DNA PROCESSING	PROTEIN FATE (folding modification destination)	PROTEIN WITH BINDING FUNCTION OR COFACTOR REQUIREMENT (structural or catalytic)	CELL RESCUE DEFENSE AND VIRULENCE	CELL FATE	BIOGENESIS OF CELLULAR COMPONENTS	SUBCELLULAR LOCALIZATION
mc1002447	CELLULAR COMMUNICATION/SIGNAL TRANSDUCTION MECHANISM
mc1002448	TRANSCRIPTION	PROTEIN WITH BINDING FUNCTION OR COFACTOR REQUIREMENT (structural or catalytic)	DEVELOPMENT (Systemic)	TISSUE DIFFERENTIATION	ORGAN DIFFERENTIATION	SUBCELLULAR LOCALIZATION
mc1002450	METABOLISM	PROTEIN WITH BINDING FUNCTION OR COFACTOR REQUIREMENT (structural or catalytic)	CELLULAR TRANSPORT TRANSPORT FACILITIES AND TRANSPORT ROUTES	BIOGENESIS OF CELLULAR COMPONENTS	SUBCELLULAR LOCALIZATION
mc1002454	PROTEIN WITH BINDING FUNCTION OR COFACTOR REQUIREMENT (structural or catalytic)	CELL FATE	DEVELOPMENT (Systemic)
mc1002455	METABOLISM	CELLULAR TRANSPORT TRANSPORT FACILITIES AND TRANSPORT ROUTES
mc1002457	PROTEIN WITH BINDING FUNCTION OR COFACTOR REQUIREMENT (structural or catalytic)
mc1002459	METABOLISM	CELL RESCUE DEFENSE AND VIRULENCE	SUBCELLULAR LOCALIZATION
mc1002463	METABOLISM	PROTEIN WITH BINDING FUNCTION OR COFACTOR REQUIREMENT (structural or catalytic)	SUBCELLULAR LOCALIZATION
mc1002470	CELLULAR COMMUNICATION/SIGNAL TRANSDUCTION MECHANISM	SUBCELLULAR LOCALIZATION
mc1002474	PROTEIN FATE (folding modification destination)
mc1002476	PROTEIN WITH BINDING FUNCTION OR COFACTOR REQUIREMENT (structural or catalytic)	CELLULAR COMMUNICATION/SIGNAL TRANSDUCTION MECHANISM	SUBCELLULAR LOCALIZATION
mc1002478	INTERACTION WITH THE ENVIRONMENT	BIOGENESIS OF CELLULAR COMPONENTS	SUBCELLULAR LOCALIZATION
mc1002481	PROTEIN SYNTHESIS	PROTEIN FATE (folding modification destination)	PROTEIN WITH BINDING FUNCTION OR COFACTOR REQUIREMENT (structural or catalytic)	CELLULAR TRANSPORT TRANSPORT FACILITIES AND TRANSPORT ROUTES	CELLULAR COMMUNICATION/SIGNAL TRANSDUCTION MECHANISM	SUBCELLULAR LOCALIZATION
mc1002484	PROTEIN FATE (folding modification destination)	PROTEIN WITH BINDING FUNCTION OR COFACTOR REQUIREMENT (structural or catalytic)
mc1002489	CELL CYCLE AND DNA PROCESSING	CELL FATE
mc1002490	PROTEIN FATE (folding modification destination)	PROTEIN WITH BINDING FUNCTION OR COFACTOR REQUIREMENT (structural or catalytic)	DEVELOPMENT (Systemic)	TISSUE DIFFERENTIATION	SUBCELLULAR LOCALIZATION
mc1002491	PROTEIN FATE (folding modification destination)	PROTEIN WITH BINDING FUNCTION OR COFACTOR REQUIREMENT (structural or catalytic)	ORGAN LOCALIZATION
mc1002497	CELLULAR COMMUNICATION/SIGNAL TRANSDUCTION MECHANISM	SYSTEMIC INTERACTION WITH THE ENVIRONMENT	SUBCELLULAR LOCALIZATION
mc1002506	METABOLISM	PROTEIN FATE (folding modification destination)	REGULATION OF METABOLISM AND PROTEIN FUNCTION	CELLULAR COMMUNICATION/SIGNAL TRANSDUCTION MECHANISM	CELL RESCUE DEFENSE AND VIRULENCE	SUBCELLULAR LOCALIZATION
mc1002520	TRANSCRIPTION	PROTEIN WITH BINDING FUNCTION OR COFACTOR REQUIREMENT (structural or catalytic)	CELL TYPE DIFFERENTIATION	SUBCELLULAR LOCALIZATION	CELL TYPE LOCALIZATION
mc1002521	SUBCELLULAR LOCALIZATION
mc1002522	SUBCELLULAR LOCALIZATION
mc1002524	METABOLISM	PROTEIN FATE (folding modification destination)	PROTEIN WITH BINDING FUNCTION OR COFACTOR REQUIREMENT (structural or catalytic)	CELLULAR COMMUNICATION/SIGNAL TRANSDUCTION MECHANISM	SUBCELLULAR LOCALIZATION
mc1002527	REGULATION OF METABOLISM AND PROTEIN FUNCTION
mc1002528	PROTEIN SYNTHESIS	PROTEIN WITH BINDING FUNCTION OR COFACTOR REQUIREMENT (structural or catalytic)	SUBCELLULAR LOCALIZATION
mc1002529	METABOLISM	TRANSCRIPTION	PROTEIN WITH BINDING FUNCTION OR COFACTOR REQUIREMENT (structural or catalytic)	CELLULAR COMMUNICATION/SIGNAL TRANSDUCTION MECHANISM
mc1002530	PROTEIN SYNTHESIS	PROTEIN FATE (folding modification destination)	PROTEIN WITH BINDING FUNCTION OR COFACTOR REQUIREMENT (structural or catalytic)	SUBCELLULAR LOCALIZATION
mc1002543	METABOLISM
mc1002554	CELL CYCLE AND DNA PROCESSING	PROTEIN WITH BINDING FUNCTION OR COFACTOR REQUIREMENT (structural or catalytic)	CELLULAR COMMUNICATION/SIGNAL TRANSDUCTION MECHANISM	INTERACTION WITH THE ENVIRONMENT	CELL FATE	DEVELOPMENT (Systemic)	BIOGENESIS OF CELLULAR COMPONENTS	TISSUE DIFFERENTIATION	ORGAN DIFFERENTIATION	SUBCELLULAR LOCALIZATION
mc1002560	METABOLISM	ENERGY	PROTEIN WITH BINDING FUNCTION OR COFACTOR REQUIREMENT (structural or catalytic)	CELL FATE	SUBCELLULAR LOCALIZATION
mc1002569	PROTEIN WITH BINDING FUNCTION OR COFACTOR REQUIREMENT (structural or catalytic)
mc1002585	TRANSCRIPTION	PROTEIN WITH BINDING FUNCTION OR COFACTOR REQUIREMENT (structural or catalytic)	REGULATION OF METABOLISM AND PROTEIN FUNCTION	SYSTEMIC INTERACTION WITH THE ENVIRONMENT	SUBCELLULAR LOCALIZATION
mc1002587	INTERACTION WITH THE ENVIRONMENT	SYSTEMIC INTERACTION WITH THE ENVIRONMENT	CELL FATE	SUBCELLULAR LOCALIZATION
mc1002594	PROTEIN WITH BINDING FUNCTION OR COFACTOR REQUIREMENT (structural or catalytic)	CELLULAR TRANSPORT TRANSPORT FACILITIES AND TRANSPORT ROUTES
mc1002599	PROTEIN WITH BINDING FUNCTION OR COFACTOR REQUIREMENT (structural or catalytic)	CELLULAR TRANSPORT TRANSPORT FACILITIES AND TRANSPORT ROUTES	CELLULAR COMMUNICATION/SIGNAL TRANSDUCTION MECHANISM	INTERACTION WITH THE ENVIRONMENT	SUBCELLULAR LOCALIZATION
mc1002605	CELL CYCLE AND DNA PROCESSING	SUBCELLULAR LOCALIZATION
mc1002608	METABOLISM	PROTEIN FATE (folding modification destination)	PROTEIN WITH BINDING FUNCTION OR COFACTOR REQUIREMENT (structural or catalytic)	REGULATION OF METABOLISM AND PROTEIN FUNCTION	CELLULAR COMMUNICATION/SIGNAL TRANSDUCTION MECHANISM	SUBCELLULAR LOCALIZATION
mc1002609	PROTEIN WITH BINDING FUNCTION OR COFACTOR REQUIREMENT (structural or catalytic)
mc1002613	TRANSCRIPTION	PROTEIN WITH BINDING FUNCTION OR COFACTOR REQUIREMENT (structural or catalytic)	CELL FATE	DEVELOPMENT (Systemic)	ORGAN DIFFERENTIATION	SUBCELLULAR LOCALIZATION
mc1002625	PROTEIN SYNTHESIS	PROTEIN FATE (folding modification destination)	PROTEIN WITH BINDING FUNCTION OR COFACTOR REQUIREMENT (structural or catalytic)	SUBCELLULAR LOCALIZATION
mc1002627	METABOLISM
mc1002630	CELLULAR TRANSPORT TRANSPORT FACILITIES AND TRANSPORT ROUTES
mc1002633	SUBCELLULAR LOCALIZATION
mc1002635	PROTEIN WITH BINDING FUNCTION OR COFACTOR REQUIREMENT (structural or catalytic)	SUBCELLULAR LOCALIZATION
mc1002637	ENERGY	TRANSCRIPTION	PROTEIN WITH BINDING FUNCTION OR COFACTOR REQUIREMENT (structural or catalytic)	SUBCELLULAR LOCALIZATION
mc1002640	CELLULAR COMMUNICATION/SIGNAL TRANSDUCTION MECHANISM	CELL FATE	SUBCELLULAR LOCALIZATION
mc1002642	METABOLISM	PROTEIN FATE (folding modification destination)	PROTEIN WITH BINDING FUNCTION OR COFACTOR REQUIREMENT (structural or catalytic)	REGULATION OF METABOLISM AND PROTEIN FUNCTION	CELLULAR COMMUNICATION/SIGNAL TRANSDUCTION MECHANISM
mc1002645	SUBCELLULAR LOCALIZATION
mc1002646	PROTEIN FATE (folding modification destination)	CELLULAR TRANSPORT TRANSPORT FACILITIES AND TRANSPORT ROUTES
mc1002648	METABOLISM	SUBCELLULAR LOCALIZATION
mc1002649	METABOLISM	CELL CYCLE AND DNA PROCESSING	PROTEIN FATE (folding modification destination)	PROTEIN WITH BINDING FUNCTION OR COFACTOR REQUIREMENT (structural or catalytic)	CELLULAR COMMUNICATION/SIGNAL TRANSDUCTION MECHANISM	SUBCELLULAR LOCALIZATION
mc1002652	PROTEIN WITH BINDING FUNCTION OR COFACTOR REQUIREMENT (structural or catalytic)	CELLULAR TRANSPORT TRANSPORT FACILITIES AND TRANSPORT ROUTES	INTERACTION WITH THE ENVIRONMENT	DEVELOPMENT (Systemic)	SUBCELLULAR LOCALIZATION
mc1002656	TRANSCRIPTION	PROTEIN WITH BINDING FUNCTION OR COFACTOR REQUIREMENT (structural or catalytic)	CELLULAR COMMUNICATION/SIGNAL TRANSDUCTION MECHANISM	CELL RESCUE DEFENSE AND VIRULENCE	CELL FATE	SUBCELLULAR LOCALIZATION
mc1002658	SUBCELLULAR LOCALIZATION
mc1002660	TRANSCRIPTION	PROTEIN WITH BINDING FUNCTION OR COFACTOR REQUIREMENT (structural or catalytic)	CELLULAR TRANSPORT TRANSPORT FACILITIES AND TRANSPORT ROUTES	CELLULAR COMMUNICATION/SIGNAL TRANSDUCTION MECHANISM	SUBCELLULAR LOCALIZATION
mc1002664	PROTEIN FATE (folding modification destination)	CELLULAR COMMUNICATION/SIGNAL TRANSDUCTION MECHANISM
mc1002672	PROTEIN WITH BINDING FUNCTION OR COFACTOR REQUIREMENT (structural or catalytic)	CELLULAR TRANSPORT TRANSPORT FACILITIES AND TRANSPORT ROUTES	SUBCELLULAR LOCALIZATION
mc1002675	TRANSCRIPTION	PROTEIN WITH BINDING FUNCTION OR COFACTOR REQUIREMENT (structural or catalytic)	SUBCELLULAR LOCALIZATION
mc1002678	METABOLISM	SUBCELLULAR LOCALIZATION
mc1002679	CELL CYCLE AND DNA PROCESSING
mc1002680	DEVELOPMENT (Systemic)	BIOGENESIS OF CELLULAR COMPONENTS	SUBCELLULAR LOCALIZATION	TISSUE LOCALIZATION
mc1002681	PROTEIN FATE (folding modification destination)	PROTEIN WITH BINDING FUNCTION OR COFACTOR REQUIREMENT (structural or catalytic)	CELLULAR COMMUNICATION/SIGNAL TRANSDUCTION MECHANISM	SUBCELLULAR LOCALIZATION
mc1002696	CELLULAR COMMUNICATION/SIGNAL TRANSDUCTION MECHANISM	DEVELOPMENT (Systemic)	SUBCELLULAR LOCALIZATION
mc1002699	PROTEIN FATE (folding modification destination)	CELLULAR COMMUNICATION/SIGNAL TRANSDUCTION MECHANISM	SUBCELLULAR LOCALIZATION	CELL TYPE LOCALIZATION	TISSUE LOCALIZATION
mc1002703	CELL RESCUE DEFENSE AND VIRULENCE	SYSTEMIC INTERACTION WITH THE ENVIRONMENT	SUBCELLULAR LOCALIZATION
mc1002704	CELLULAR COMMUNICATION/SIGNAL TRANSDUCTION MECHANISM	SYSTEMIC INTERACTION WITH THE ENVIRONMENT
mc1002705	PROTEIN WITH BINDING FUNCTION OR COFACTOR REQUIREMENT (structural or catalytic)	CELLULAR COMMUNICATION/SIGNAL TRANSDUCTION MECHANISM	SYSTEMIC INTERACTION WITH THE ENVIRONMENT	SUBCELLULAR LOCALIZATION
mc1002716	PROTEIN WITH BINDING FUNCTION OR COFACTOR REQUIREMENT (structural or catalytic)	SUBCELLULAR LOCALIZATION
mc1002718	PROTEIN FATE (folding modification destination)	PROTEIN WITH BINDING FUNCTION OR COFACTOR REQUIREMENT (structural or catalytic)	CELL RESCUE DEFENSE AND VIRULENCE
mc1002719	METABOLISM	PROTEIN WITH BINDING FUNCTION OR COFACTOR REQUIREMENT (structural or catalytic)	BIOGENESIS OF CELLULAR COMPONENTS	SUBCELLULAR LOCALIZATION
mc1002721	PROTEIN FATE (folding modification destination)
mc11000004	PROTEIN FATE (folding modification destination)	PROTEIN WITH BINDING FUNCTION OR COFACTOR REQUIREMENT (structural or catalytic)	CELLULAR TRANSPORT TRANSPORT FACILITIES AND TRANSPORT ROUTES	SUBCELLULAR LOCALIZATION
mc11000005	PROTEIN WITH BINDING FUNCTION OR COFACTOR REQUIREMENT (structural or catalytic)
mc11000007	TRANSCRIPTION	PROTEIN WITH BINDING FUNCTION OR COFACTOR REQUIREMENT (structural or catalytic)	SUBCELLULAR LOCALIZATION
mc11000009	METABOLISM	PROTEIN FATE (folding modification destination)	PROTEIN WITH BINDING FUNCTION OR COFACTOR REQUIREMENT (structural or catalytic)	DEVELOPMENT (Systemic)
mc11000010	PROTEIN WITH BINDING FUNCTION OR COFACTOR REQUIREMENT (structural or catalytic)
mc11000012	METABOLISM	PROTEIN WITH BINDING FUNCTION OR COFACTOR REQUIREMENT (structural or catalytic)	SUBCELLULAR LOCALIZATION
mc11000013	METABOLISM	CELLULAR COMMUNICATION/SIGNAL TRANSDUCTION MECHANISM	SUBCELLULAR LOCALIZATION
mc11000014	PROTEIN WITH BINDING FUNCTION OR COFACTOR REQUIREMENT (structural or catalytic)	SUBCELLULAR LOCALIZATION
mc11000020	PROTEIN WITH BINDING FUNCTION OR COFACTOR REQUIREMENT (structural or catalytic)
mc11000031	METABOLISM	PROTEIN FATE (folding modification destination)	REGULATION OF METABOLISM AND PROTEIN FUNCTION	CELLULAR COMMUNICATION/SIGNAL TRANSDUCTION MECHANISM	SUBCELLULAR LOCALIZATION
mc11000032	ENERGY
mc11000033	PROTEIN WITH BINDING FUNCTION OR COFACTOR REQUIREMENT (structural or catalytic)	CELLULAR TRANSPORT TRANSPORT FACILITIES AND TRANSPORT ROUTES	SUBCELLULAR LOCALIZATION
mc11000035	CELL CYCLE AND DNA PROCESSING	PROTEIN SYNTHESIS	BIOGENESIS OF CELLULAR COMPONENTS	SUBCELLULAR LOCALIZATION
mc11000036	METABOLISM	DEVELOPMENT (Systemic)	SUBCELLULAR LOCALIZATION
mc11000039	TRANSCRIPTION	PROTEIN WITH BINDING FUNCTION OR COFACTOR REQUIREMENT (structural or catalytic)	CELLULAR TRANSPORT TRANSPORT FACILITIES AND TRANSPORT ROUTES	SUBCELLULAR LOCALIZATION
mc11000041	SUBCELLULAR LOCALIZATION
mc11000042	TRANSCRIPTION	PROTEIN WITH BINDING FUNCTION OR COFACTOR REQUIREMENT (structural or catalytic)	CELLULAR TRANSPORT TRANSPORT FACILITIES AND TRANSPORT ROUTES	SUBCELLULAR LOCALIZATION
mc11000044	PROTEIN WITH BINDING FUNCTION OR COFACTOR REQUIREMENT (structural or catalytic)
mc11000048	TRANSCRIPTION	PROTEIN FATE (folding modification destination)	PROTEIN WITH BINDING FUNCTION OR COFACTOR REQUIREMENT (structural or catalytic)	SUBCELLULAR LOCALIZATION
mc11000049	PROTEIN FATE (folding modification destination)	PROTEIN WITH BINDING FUNCTION OR COFACTOR REQUIREMENT (structural or catalytic)	SUBCELLULAR LOCALIZATION
mc11000052	CELLULAR COMMUNICATION/SIGNAL TRANSDUCTION MECHANISM	SYSTEMIC INTERACTION WITH THE ENVIRONMENT	SUBCELLULAR LOCALIZATION
mc11000054	METABOLISM	PROTEIN FATE (folding modification destination)	PROTEIN WITH BINDING FUNCTION OR COFACTOR REQUIREMENT (structural or catalytic)	CELLULAR COMMUNICATION/SIGNAL TRANSDUCTION MECHANISM	SYSTEMIC INTERACTION WITH THE ENVIRONMENT	CELL FATE	SUBCELLULAR LOCALIZATION
mc11000058	METABOLISM	PROTEIN FATE (folding modification destination)	PROTEIN WITH BINDING FUNCTION OR COFACTOR REQUIREMENT (structural or catalytic)	REGULATION OF METABOLISM AND PROTEIN FUNCTION	CELLULAR COMMUNICATION/SIGNAL TRANSDUCTION MECHANISM
mc11000060	TRANSCRIPTION
mc11000061	ENERGY	PROTEIN WITH BINDING FUNCTION OR COFACTOR REQUIREMENT (structural or catalytic)	CELLULAR TRANSPORT TRANSPORT FACILITIES AND TRANSPORT ROUTES	SUBCELLULAR LOCALIZATION
mc11000062	PROTEIN WITH BINDING FUNCTION OR COFACTOR REQUIREMENT (structural or catalytic)	SUBCELLULAR LOCALIZATION
mc11000063	PROTEIN WITH BINDING FUNCTION OR COFACTOR REQUIREMENT (structural or catalytic)	CELLULAR COMMUNICATION/SIGNAL TRANSDUCTION MECHANISM
mc11000065	CELL CYCLE AND DNA PROCESSING	PROTEIN WITH BINDING FUNCTION OR COFACTOR REQUIREMENT (structural or catalytic)	REGULATION OF METABOLISM AND PROTEIN FUNCTION	BIOGENESIS OF CELLULAR COMPONENTS	SUBCELLULAR LOCALIZATION
mc11000066	SUBCELLULAR LOCALIZATION
mc11000067	PROTEIN WITH BINDING FUNCTION OR COFACTOR REQUIREMENT (structural or catalytic)	CELL TYPE DIFFERENTIATION
mc11000068	PROTEIN WITH BINDING FUNCTION OR COFACTOR REQUIREMENT (structural or catalytic)	BIOGENESIS OF CELLULAR COMPONENTS	SUBCELLULAR LOCALIZATION
mc11000069	PROTEIN FATE (folding modification destination)	PROTEIN WITH BINDING FUNCTION OR COFACTOR REQUIREMENT (structural or catalytic)	CELLULAR TRANSPORT TRANSPORT FACILITIES AND TRANSPORT ROUTES	BIOGENESIS OF CELLULAR COMPONENTS	SUBCELLULAR LOCALIZATION
mc11000070	PROTEIN WITH BINDING FUNCTION OR COFACTOR REQUIREMENT (structural or catalytic)	CELLULAR COMMUNICATION/SIGNAL TRANSDUCTION MECHANISM
mc11000072	TRANSCRIPTION	PROTEIN WITH BINDING FUNCTION OR COFACTOR REQUIREMENT (structural or catalytic)	SUBCELLULAR LOCALIZATION
mc11000074	PROTEIN WITH BINDING FUNCTION OR COFACTOR REQUIREMENT (structural or catalytic)	CELLULAR TRANSPORT TRANSPORT FACILITIES AND TRANSPORT ROUTES	SUBCELLULAR LOCALIZATION
mc11000076	CELLULAR COMMUNICATION/SIGNAL TRANSDUCTION MECHANISM
mc11000082	TRANSCRIPTION	PROTEIN WITH BINDING FUNCTION OR COFACTOR REQUIREMENT (structural or catalytic)	SUBCELLULAR LOCALIZATION
mc11000085	TRANSCRIPTION	PROTEIN WITH BINDING FUNCTION OR COFACTOR REQUIREMENT (structural or catalytic)
mc11000089	PROTEIN SYNTHESIS	SUBCELLULAR LOCALIZATION
mc11000092	PROTEIN WITH BINDING FUNCTION OR COFACTOR REQUIREMENT (structural or catalytic)	CELLULAR TRANSPORT TRANSPORT FACILITIES AND TRANSPORT ROUTES	CELLULAR COMMUNICATION/SIGNAL TRANSDUCTION MECHANISM	SYSTEMIC INTERACTION WITH THE ENVIRONMENT	SUBCELLULAR LOCALIZATION
mc11000094	METABOLISM	CELL CYCLE AND DNA PROCESSING	PROTEIN WITH BINDING FUNCTION OR COFACTOR REQUIREMENT (structural or catalytic)	CELL TYPE DIFFERENTIATION	SUBCELLULAR LOCALIZATION
mc11000095	TRANSCRIPTION	PROTEIN FATE (folding modification destination)	PROTEIN WITH BINDING FUNCTION OR COFACTOR REQUIREMENT (structural or catalytic)	CELL TYPE DIFFERENTIATION	TISSUE DIFFERENTIATION
mc11000096	METABOLISM	CELL CYCLE AND DNA PROCESSING	PROTEIN WITH BINDING FUNCTION OR COFACTOR REQUIREMENT (structural or catalytic)	SUBCELLULAR LOCALIZATION
mc11000097	ENERGY	PROTEIN WITH BINDING FUNCTION OR COFACTOR REQUIREMENT (structural or catalytic)	CELLULAR TRANSPORT TRANSPORT FACILITIES AND TRANSPORT ROUTES	BIOGENESIS OF CELLULAR COMPONENTS	TISSUE DIFFERENTIATION	SUBCELLULAR LOCALIZATION
mc11000098	METABOLISM	ENERGY	PROTEIN WITH BINDING FUNCTION OR COFACTOR REQUIREMENT (structural or catalytic)	CELLULAR COMMUNICATION/SIGNAL TRANSDUCTION MECHANISM	SUBCELLULAR LOCALIZATION	ORGAN LOCALIZATION
mc11000100	PROTEIN FATE (folding modification destination)	PROTEIN WITH BINDING FUNCTION OR COFACTOR REQUIREMENT (structural or catalytic)	CELLULAR COMMUNICATION/SIGNAL TRANSDUCTION MECHANISM	SYSTEMIC INTERACTION WITH THE ENVIRONMENT	CELL FATE	TISSUE LOCALIZATION	ORGAN LOCALIZATION
mc11000105	METABOLISM	CELLULAR TRANSPORT TRANSPORT FACILITIES AND TRANSPORT ROUTES	CELLULAR COMMUNICATION/SIGNAL TRANSDUCTION MECHANISM
mc11000107	CELL CYCLE AND DNA PROCESSING	TRANSCRIPTION	PROTEIN SYNTHESIS	PROTEIN WITH BINDING FUNCTION OR COFACTOR REQUIREMENT (structural or catalytic)	SUBCELLULAR LOCALIZATION
mc11000108	CELLULAR TRANSPORT TRANSPORT FACILITIES AND TRANSPORT ROUTES	SUBCELLULAR LOCALIZATION
mc11000114	CELL CYCLE AND DNA PROCESSING	PROTEIN WITH BINDING FUNCTION OR COFACTOR REQUIREMENT (structural or catalytic)	BIOGENESIS OF CELLULAR COMPONENTS	SUBCELLULAR LOCALIZATION
mc11000117	TRANSCRIPTION	PROTEIN WITH BINDING FUNCTION OR COFACTOR REQUIREMENT (structural or catalytic)	SUBCELLULAR LOCALIZATION
mc11000118	PROTEIN WITH BINDING FUNCTION OR COFACTOR REQUIREMENT (structural or catalytic)
mc11000119	ORGAN DIFFERENTIATION
mc11000122	REGULATION OF METABOLISM AND PROTEIN FUNCTION	SUBCELLULAR LOCALIZATION
mc11000123	CELLULAR TRANSPORT TRANSPORT FACILITIES AND TRANSPORT ROUTES	CELLULAR COMMUNICATION/SIGNAL TRANSDUCTION MECHANISM	SUBCELLULAR LOCALIZATION
mc11000131	PROTEIN WITH BINDING FUNCTION OR COFACTOR REQUIREMENT (structural or catalytic)	CELL FATE	SUBCELLULAR LOCALIZATION
mc11000132	PROTEIN WITH BINDING FUNCTION OR COFACTOR REQUIREMENT (structural or catalytic)	CELL FATE	SUBCELLULAR LOCALIZATION
mc11000150	CELLULAR COMMUNICATION/SIGNAL TRANSDUCTION MECHANISM	SUBCELLULAR LOCALIZATION	ORGAN LOCALIZATION
mc11000151	CELL CYCLE AND DNA PROCESSING	PROTEIN FATE (folding modification destination)	CELL RESCUE DEFENSE AND VIRULENCE
mc11000156	METABOLISM	SUBCELLULAR LOCALIZATION
mc11000169	SUBCELLULAR LOCALIZATION
mc11000170	DEVELOPMENT (Systemic)	SUBCELLULAR LOCALIZATION
mc11000177	TRANSCRIPTION	PROTEIN WITH BINDING FUNCTION OR COFACTOR REQUIREMENT (structural or catalytic)	TISSUE DIFFERENTIATION	ORGAN DIFFERENTIATION	SUBCELLULAR LOCALIZATION
mc11000178	PROTEIN WITH BINDING FUNCTION OR COFACTOR REQUIREMENT (structural or catalytic)
mc11000179	METABOLISM	PROTEIN WITH BINDING FUNCTION OR COFACTOR REQUIREMENT (structural or catalytic)
mc11000181	PROTEIN WITH BINDING FUNCTION OR COFACTOR REQUIREMENT (structural or catalytic)	CELLULAR COMMUNICATION/SIGNAL TRANSDUCTION MECHANISM	CELL FATE	SUBCELLULAR LOCALIZATION
mc11000186	DEVELOPMENT (Systemic)
mc11000212	PROTEIN FATE (folding modification destination)	CELLULAR TRANSPORT TRANSPORT FACILITIES AND TRANSPORT ROUTES	SUBCELLULAR LOCALIZATION
mc11000220	METABOLISM	ENERGY	CELL CYCLE AND DNA PROCESSING	PROTEIN FATE (folding modification destination)	PROTEIN WITH BINDING FUNCTION OR COFACTOR REQUIREMENT (structural or catalytic)	CELLULAR TRANSPORT TRANSPORT FACILITIES AND TRANSPORT ROUTES	CELLULAR COMMUNICATION/SIGNAL TRANSDUCTION MECHANISM	CELL FATE	SUBCELLULAR LOCALIZATION
mc11000222	PROTEIN WITH BINDING FUNCTION OR COFACTOR REQUIREMENT (structural or catalytic)	CELLULAR COMMUNICATION/SIGNAL TRANSDUCTION MECHANISM
mc11000229	PROTEIN WITH BINDING FUNCTION OR COFACTOR REQUIREMENT (structural or catalytic)
mc11000231	TRANSCRIPTION	PROTEIN WITH BINDING FUNCTION OR COFACTOR REQUIREMENT (structural or catalytic)	REGULATION OF METABOLISM AND PROTEIN FUNCTION	CELLULAR COMMUNICATION/SIGNAL TRANSDUCTION MECHANISM	SUBCELLULAR LOCALIZATION
mc11000269	PROTEIN WITH BINDING FUNCTION OR COFACTOR REQUIREMENT (structural or catalytic)	REGULATION OF METABOLISM AND PROTEIN FUNCTION	CELLULAR COMMUNICATION/SIGNAL TRANSDUCTION MECHANISM	CELL FATE	DEVELOPMENT (Systemic)	SUBCELLULAR LOCALIZATION
mc11000270	PROTEIN FATE (folding modification destination)	PROTEIN WITH BINDING FUNCTION OR COFACTOR REQUIREMENT (structural or catalytic)	INTERACTION WITH THE ENVIRONMENT	BIOGENESIS OF CELLULAR COMPONENTS	SUBCELLULAR LOCALIZATION
mc11000271	PROTEIN WITH BINDING FUNCTION OR COFACTOR REQUIREMENT (structural or catalytic)	CELLULAR TRANSPORT TRANSPORT FACILITIES AND TRANSPORT ROUTES	CELLULAR COMMUNICATION/SIGNAL TRANSDUCTION MECHANISM	SUBCELLULAR LOCALIZATION
mc11000275	CELLULAR TRANSPORT TRANSPORT FACILITIES AND TRANSPORT ROUTES	SUBCELLULAR LOCALIZATION	CELL TYPE LOCALIZATION	TISSUE LOCALIZATION	ORGAN LOCALIZATION
mc11000282	CELL CYCLE AND DNA PROCESSING	TRANSCRIPTION
mc11000287	CELLULAR TRANSPORT TRANSPORT FACILITIES AND TRANSPORT ROUTES
mc11000290	PROTEIN WITH BINDING FUNCTION OR COFACTOR REQUIREMENT (structural or catalytic)
mc11000299	CELLULAR TRANSPORT TRANSPORT FACILITIES AND TRANSPORT ROUTES
mc11000300	METABOLISM	TRANSCRIPTION	PROTEIN WITH BINDING FUNCTION OR COFACTOR REQUIREMENT (structural or catalytic)
mc11000304	METABOLISM	PROTEIN WITH BINDING FUNCTION OR COFACTOR REQUIREMENT (structural or catalytic)	SUBCELLULAR LOCALIZATION
mc11000309	TRANSCRIPTION	PROTEIN WITH BINDING FUNCTION OR COFACTOR REQUIREMENT (structural or catalytic)	DEVELOPMENT (Systemic)	ORGAN DIFFERENTIATION	SUBCELLULAR LOCALIZATION
mc11000310	PROTEIN WITH BINDING FUNCTION OR COFACTOR REQUIREMENT (structural or catalytic)
mc11000316	METABOLISM	PROTEIN FATE (folding modification destination)	PROTEIN WITH BINDING FUNCTION OR COFACTOR REQUIREMENT (structural or catalytic)	INTERACTION WITH THE ENVIRONMENT	SYSTEMIC INTERACTION WITH THE ENVIRONMENT	DEVELOPMENT (Systemic)	SUBCELLULAR LOCALIZATION
mc11000318	CELL CYCLE AND DNA PROCESSING	TRANSCRIPTION	PROTEIN WITH BINDING FUNCTION OR COFACTOR REQUIREMENT (structural or catalytic)	REGULATION OF METABOLISM AND PROTEIN FUNCTION	INTERACTION WITH THE ENVIRONMENT	SUBCELLULAR LOCALIZATION
mc11000322	PROTEIN FATE (folding modification destination)	PROTEIN WITH BINDING FUNCTION OR COFACTOR REQUIREMENT (structural or catalytic)	CELL RESCUE DEFENSE AND VIRULENCE	SUBCELLULAR LOCALIZATION
mc11000332	TRANSCRIPTION	PROTEIN FATE (folding modification destination)	PROTEIN WITH BINDING FUNCTION OR COFACTOR REQUIREMENT (structural or catalytic)	CELLULAR TRANSPORT TRANSPORT FACILITIES AND TRANSPORT ROUTES	SUBCELLULAR LOCALIZATION
mc11000334	PROTEIN FATE (folding modification destination)	CELL RESCUE DEFENSE AND VIRULENCE
mc11000337	PROTEIN FATE (folding modification destination)	PROTEIN WITH BINDING FUNCTION OR COFACTOR REQUIREMENT (structural or catalytic)	CELLULAR TRANSPORT TRANSPORT FACILITIES AND TRANSPORT ROUTES	SUBCELLULAR LOCALIZATION
mc11000339	TRANSCRIPTION	PROTEIN WITH BINDING FUNCTION OR COFACTOR REQUIREMENT (structural or catalytic)	SUBCELLULAR LOCALIZATION
mc11000342	METABOLISM	TRANSCRIPTION	PROTEIN WITH BINDING FUNCTION OR COFACTOR REQUIREMENT (structural or catalytic)
mc11000348	TRANSCRIPTION	PROTEIN WITH BINDING FUNCTION OR COFACTOR REQUIREMENT (structural or catalytic)	REGULATION OF METABOLISM AND PROTEIN FUNCTION	CELL TYPE DIFFERENTIATION	SUBCELLULAR LOCALIZATION
mc11000373	CELL CYCLE AND DNA PROCESSING	PROTEIN FATE (folding modification destination)	PROTEIN WITH BINDING FUNCTION OR COFACTOR REQUIREMENT (structural or catalytic)	CELL RESCUE DEFENSE AND VIRULENCE	DEVELOPMENT (Systemic)	SUBCELLULAR LOCALIZATION
mc11000374	METABOLISM	PROTEIN FATE (folding modification destination)	PROTEIN WITH BINDING FUNCTION OR COFACTOR REQUIREMENT (structural or catalytic)	SUBCELLULAR LOCALIZATION
mc11000395	PROTEIN WITH BINDING FUNCTION OR COFACTOR REQUIREMENT (structural or catalytic)	INTERACTION WITH THE ENVIRONMENT	SUBCELLULAR LOCALIZATION
mc11000397	METABOLISM	ENERGY	TRANSCRIPTION	PROTEIN WITH BINDING FUNCTION OR COFACTOR REQUIREMENT (structural or catalytic)
mc11000405	PROTEIN SYNTHESIS	PROTEIN WITH BINDING FUNCTION OR COFACTOR REQUIREMENT (structural or catalytic)	SUBCELLULAR LOCALIZATION
mc11000406	PROTEIN SYNTHESIS	SUBCELLULAR LOCALIZATION
mc11000413	CELL FATE
mc11000417	METABOLISM	PROTEIN FATE (folding modification destination)	PROTEIN WITH BINDING FUNCTION OR COFACTOR REQUIREMENT (structural or catalytic)	BIOGENESIS OF CELLULAR COMPONENTS	SUBCELLULAR LOCALIZATION
mc11000424	METABOLISM	PROTEIN WITH BINDING FUNCTION OR COFACTOR REQUIREMENT (structural or catalytic)
mc11000429	PROTEIN WITH BINDING FUNCTION OR COFACTOR REQUIREMENT (structural or catalytic)	SUBCELLULAR LOCALIZATION
mc11000432	CELLULAR COMMUNICATION/SIGNAL TRANSDUCTION MECHANISM	SUBCELLULAR LOCALIZATION
mc11000433	CELLULAR COMMUNICATION/SIGNAL TRANSDUCTION MECHANISM
mc11000436	TRANSCRIPTION	PROTEIN WITH BINDING FUNCTION OR COFACTOR REQUIREMENT (structural or catalytic)	CELLULAR COMMUNICATION/SIGNAL TRANSDUCTION MECHANISM
mc11000437	CELLULAR COMMUNICATION/SIGNAL TRANSDUCTION MECHANISM	SUBCELLULAR LOCALIZATION
mc11000447	PROTEIN WITH BINDING FUNCTION OR COFACTOR REQUIREMENT (structural or catalytic)	CELLULAR COMMUNICATION/SIGNAL TRANSDUCTION MECHANISM	SUBCELLULAR LOCALIZATION
mc11000449	PROTEIN WITH BINDING FUNCTION OR COFACTOR REQUIREMENT (structural or catalytic)	CELLULAR COMMUNICATION/SIGNAL TRANSDUCTION MECHANISM	CELL FATE	CELL TYPE DIFFERENTIATION	SUBCELLULAR LOCALIZATION
mc11000450	TRANSCRIPTION	PROTEIN FATE (folding modification destination)	PROTEIN WITH BINDING FUNCTION OR COFACTOR REQUIREMENT (structural or catalytic)	SUBCELLULAR LOCALIZATION
mc11000451	CELLULAR COMMUNICATION/SIGNAL TRANSDUCTION MECHANISM
mc11000453	CELL CYCLE AND DNA PROCESSING	PROTEIN WITH BINDING FUNCTION OR COFACTOR REQUIREMENT (structural or catalytic)	SUBCELLULAR LOCALIZATION
mc11000455	PROTEIN WITH BINDING FUNCTION OR COFACTOR REQUIREMENT (structural or catalytic)	CELLULAR TRANSPORT TRANSPORT FACILITIES AND TRANSPORT ROUTES	SYSTEMIC INTERACTION WITH THE ENVIRONMENT
mc11000456	PROTEIN WITH BINDING FUNCTION OR COFACTOR REQUIREMENT (structural or catalytic)	SYSTEMIC INTERACTION WITH THE ENVIRONMENT	DEVELOPMENT (Systemic)	SUBCELLULAR LOCALIZATION	CELL TYPE LOCALIZATION	TISSUE LOCALIZATION
mc11000459	PROTEIN WITH BINDING FUNCTION OR COFACTOR REQUIREMENT (structural or catalytic)	CELLULAR TRANSPORT TRANSPORT FACILITIES AND TRANSPORT ROUTES	SYSTEMIC INTERACTION WITH THE ENVIRONMENT
mc11000460	CELLULAR COMMUNICATION/SIGNAL TRANSDUCTION MECHANISM
mc11000465	METABOLISM	PROTEIN FATE (folding modification destination)	PROTEIN WITH BINDING FUNCTION OR COFACTOR REQUIREMENT (structural or catalytic)	CELLULAR COMMUNICATION/SIGNAL TRANSDUCTION MECHANISM
mc11000467	PROTEIN FATE (folding modification destination)
mc11000478	PROTEIN WITH BINDING FUNCTION OR COFACTOR REQUIREMENT (structural or catalytic)	CELLULAR COMMUNICATION/SIGNAL TRANSDUCTION MECHANISM	CELL FATE	ORGAN DIFFERENTIATION
mc11000479	CELL CYCLE AND DNA PROCESSING	TRANSCRIPTION	PROTEIN SYNTHESIS	PROTEIN WITH BINDING FUNCTION OR COFACTOR REQUIREMENT (structural or catalytic)	CELL RESCUE DEFENSE AND VIRULENCE	BIOGENESIS OF CELLULAR COMPONENTS	SUBCELLULAR LOCALIZATION
mc11000480	TRANSCRIPTION	PROTEIN WITH BINDING FUNCTION OR COFACTOR REQUIREMENT (structural or catalytic)	INTERACTION WITH THE ENVIRONMENT	SYSTEMIC INTERACTION WITH THE ENVIRONMENT	CELL FATE	DEVELOPMENT (Systemic)	CELL TYPE DIFFERENTIATION	ORGAN DIFFERENTIATION	SUBCELLULAR LOCALIZATION
mc11000482	PROTEIN FATE (folding modification destination)	PROTEIN WITH BINDING FUNCTION OR COFACTOR REQUIREMENT (structural or catalytic)	CELLULAR TRANSPORT TRANSPORT FACILITIES AND TRANSPORT ROUTES	CELLULAR COMMUNICATION/SIGNAL TRANSDUCTION MECHANISM	SYSTEMIC INTERACTION WITH THE ENVIRONMENT	SUBCELLULAR LOCALIZATION
mc11000486	CELLULAR TRANSPORT TRANSPORT FACILITIES AND TRANSPORT ROUTES	CELLULAR COMMUNICATION/SIGNAL TRANSDUCTION MECHANISM	INTERACTION WITH THE ENVIRONMENT	SUBCELLULAR LOCALIZATION
mc11000494	CELLULAR TRANSPORT TRANSPORT FACILITIES AND TRANSPORT ROUTES	SUBCELLULAR LOCALIZATION
mc11000495	CELLULAR COMMUNICATION/SIGNAL TRANSDUCTION MECHANISM	SYSTEMIC INTERACTION WITH THE ENVIRONMENT	CELL FATE
mc11000498	TRANSCRIPTION	PROTEIN WITH BINDING FUNCTION OR COFACTOR REQUIREMENT (structural or catalytic)	ORGAN DIFFERENTIATION	SUBCELLULAR LOCALIZATION
mc11000510	CELL FATE	SUBCELLULAR LOCALIZATION
mc11000515	PROTEIN SYNTHESIS	PROTEIN WITH BINDING FUNCTION OR COFACTOR REQUIREMENT (structural or catalytic)
mc11000518	SUBCELLULAR LOCALIZATION
mc11000552	METABOLISM
mc11000553	PROTEIN WITH BINDING FUNCTION OR COFACTOR REQUIREMENT (structural or catalytic)	CELLULAR COMMUNICATION/SIGNAL TRANSDUCTION MECHANISM
mc11000555	CELL CYCLE AND DNA PROCESSING	REGULATION OF METABOLISM AND PROTEIN FUNCTION	SUBCELLULAR LOCALIZATION
mc11000563	PROTEIN WITH BINDING FUNCTION OR COFACTOR REQUIREMENT (structural or catalytic)	CELLULAR TRANSPORT TRANSPORT FACILITIES AND TRANSPORT ROUTES	CELLULAR COMMUNICATION/SIGNAL TRANSDUCTION MECHANISM	INTERACTION WITH THE ENVIRONMENT	SUBCELLULAR LOCALIZATION	TISSUE LOCALIZATION	ORGAN LOCALIZATION
mc11000567	PROTEIN WITH BINDING FUNCTION OR COFACTOR REQUIREMENT (structural or catalytic)	CELLULAR TRANSPORT TRANSPORT FACILITIES AND TRANSPORT ROUTES	CELLULAR COMMUNICATION/SIGNAL TRANSDUCTION MECHANISM	INTERACTION WITH THE ENVIRONMENT	SUBCELLULAR LOCALIZATION	TISSUE LOCALIZATION	ORGAN LOCALIZATION
mc11000568	PROTEIN WITH BINDING FUNCTION OR COFACTOR REQUIREMENT (structural or catalytic)	CELLULAR TRANSPORT TRANSPORT FACILITIES AND TRANSPORT ROUTES	CELLULAR COMMUNICATION/SIGNAL TRANSDUCTION MECHANISM	INTERACTION WITH THE ENVIRONMENT	SUBCELLULAR LOCALIZATION	TISSUE LOCALIZATION	ORGAN LOCALIZATION
mc11000579	METABOLISM	CELL CYCLE AND DNA PROCESSING	REGULATION OF METABOLISM AND PROTEIN FUNCTION	CELL RESCUE DEFENSE AND VIRULENCE	SUBCELLULAR LOCALIZATION
mc11000580	PROTEIN WITH BINDING FUNCTION OR COFACTOR REQUIREMENT (structural or catalytic)
mc11000584	METABOLISM	PROTEIN WITH BINDING FUNCTION OR COFACTOR REQUIREMENT (structural or catalytic)	CELLULAR TRANSPORT TRANSPORT FACILITIES AND TRANSPORT ROUTES
mc11000587	PROTEIN WITH BINDING FUNCTION OR COFACTOR REQUIREMENT (structural or catalytic)
mc11000588	PROTEIN WITH BINDING FUNCTION OR COFACTOR REQUIREMENT (structural or catalytic)	CELLULAR COMMUNICATION/SIGNAL TRANSDUCTION MECHANISM	SUBCELLULAR LOCALIZATION
mc11000598	METABOLISM	PROTEIN FATE (folding modification destination)	PROTEIN WITH BINDING FUNCTION OR COFACTOR REQUIREMENT (structural or catalytic)	CELLULAR COMMUNICATION/SIGNAL TRANSDUCTION MECHANISM	CELL FATE	SUBCELLULAR LOCALIZATION
mc11000600	PROTEIN FATE (folding modification destination)
mc11000606	TRANSCRIPTION	PROTEIN WITH BINDING FUNCTION OR COFACTOR REQUIREMENT (structural or catalytic)	DEVELOPMENT (Systemic)	SUBCELLULAR LOCALIZATION
mc11000630	TRANSCRIPTION	PROTEIN WITH BINDING FUNCTION OR COFACTOR REQUIREMENT (structural or catalytic)	SUBCELLULAR LOCALIZATION
mc11000632	TRANSCRIPTION	PROTEIN WITH BINDING FUNCTION OR COFACTOR REQUIREMENT (structural or catalytic)	SUBCELLULAR LOCALIZATION
mc11000634	PROTEIN FATE (folding modification destination)	PROTEIN WITH BINDING FUNCTION OR COFACTOR REQUIREMENT (structural or catalytic)	CELL TYPE DIFFERENTIATION	ORGAN DIFFERENTIATION	SUBCELLULAR LOCALIZATION	TISSUE LOCALIZATION	ORGAN LOCALIZATION
mc11000636	PROTEIN WITH BINDING FUNCTION OR COFACTOR REQUIREMENT (structural or catalytic)	INTERACTION WITH THE ENVIRONMENT	SUBCELLULAR LOCALIZATION	ORGAN LOCALIZATION
mc11000641	METABOLISM	PROTEIN FATE (folding modification destination)	PROTEIN WITH BINDING FUNCTION OR COFACTOR REQUIREMENT (structural or catalytic)	CELLULAR COMMUNICATION/SIGNAL TRANSDUCTION MECHANISM
mc11000643	TRANSCRIPTION	PROTEIN WITH BINDING FUNCTION OR COFACTOR REQUIREMENT (structural or catalytic)	REGULATION OF METABOLISM AND PROTEIN FUNCTION	CELLULAR COMMUNICATION/SIGNAL TRANSDUCTION MECHANISM	SUBCELLULAR LOCALIZATION
mc11000645	METABOLISM	PROTEIN FATE (folding modification destination)	PROTEIN WITH BINDING FUNCTION OR COFACTOR REQUIREMENT (structural or catalytic)	CELLULAR COMMUNICATION/SIGNAL TRANSDUCTION MECHANISM
mc11000650	CELLULAR COMMUNICATION/SIGNAL TRANSDUCTION MECHANISM	SUBCELLULAR LOCALIZATION
mc11000652	TRANSCRIPTION	PROTEIN WITH BINDING FUNCTION OR COFACTOR REQUIREMENT (structural or catalytic)	CELLULAR COMMUNICATION/SIGNAL TRANSDUCTION MECHANISM	SUBCELLULAR LOCALIZATION
mc11000656	PROTEIN FATE (folding modification destination)	PROTEIN WITH BINDING FUNCTION OR COFACTOR REQUIREMENT (structural or catalytic)	SYSTEMIC INTERACTION WITH THE ENVIRONMENT	BIOGENESIS OF CELLULAR COMPONENTS	TISSUE DIFFERENTIATION	SUBCELLULAR LOCALIZATION	TISSUE LOCALIZATION
mc11000674	TRANSCRIPTION	PROTEIN SYNTHESIS	PROTEIN WITH BINDING FUNCTION OR COFACTOR REQUIREMENT (structural or catalytic)	DEVELOPMENT (Systemic)	CELL TYPE DIFFERENTIATION	SUBCELLULAR LOCALIZATION
mc11000676	PROTEIN FATE (folding modification destination)	CELLULAR COMMUNICATION/SIGNAL TRANSDUCTION MECHANISM	SYSTEMIC INTERACTION WITH THE ENVIRONMENT	SUBCELLULAR LOCALIZATION
mc11000679	CELL CYCLE AND DNA PROCESSING	PROTEIN FATE (folding modification destination)	PROTEIN WITH BINDING FUNCTION OR COFACTOR REQUIREMENT (structural or catalytic)	SUBCELLULAR LOCALIZATION
mc11000680	PROTEIN FATE (folding modification destination)	PROTEIN WITH BINDING FUNCTION OR COFACTOR REQUIREMENT (structural or catalytic)	SUBCELLULAR LOCALIZATION
mc11000682	PROTEIN WITH BINDING FUNCTION OR COFACTOR REQUIREMENT (structural or catalytic)	CELL RESCUE DEFENSE AND VIRULENCE	SUBCELLULAR LOCALIZATION
mc11000686	PROTEIN WITH BINDING FUNCTION OR COFACTOR REQUIREMENT (structural or catalytic)
mc11000687	PROTEIN WITH BINDING FUNCTION OR COFACTOR REQUIREMENT (structural or catalytic)	CELL RESCUE DEFENSE AND VIRULENCE	SUBCELLULAR LOCALIZATION
mc11000689	PROTEIN WITH BINDING FUNCTION OR COFACTOR REQUIREMENT (structural or catalytic)	CELL RESCUE DEFENSE AND VIRULENCE	SUBCELLULAR LOCALIZATION
mc11000690	CELLULAR COMMUNICATION/SIGNAL TRANSDUCTION MECHANISM	SYSTEMIC INTERACTION WITH THE ENVIRONMENT	SUBCELLULAR LOCALIZATION
mc11000692	CELLULAR COMMUNICATION/SIGNAL TRANSDUCTION MECHANISM	SYSTEMIC INTERACTION WITH THE ENVIRONMENT
mc11000693	CELLULAR COMMUNICATION/SIGNAL TRANSDUCTION MECHANISM	SYSTEMIC INTERACTION WITH THE ENVIRONMENT
mc11000695	TRANSCRIPTION	PROTEIN WITH BINDING FUNCTION OR COFACTOR REQUIREMENT (structural or catalytic)	SUBCELLULAR LOCALIZATION
mc11000696	METABOLISM	PROTEIN FATE (folding modification destination)	SUBCELLULAR LOCALIZATION
mc11000697	CELLULAR COMMUNICATION/SIGNAL TRANSDUCTION MECHANISM	SYSTEMIC INTERACTION WITH THE ENVIRONMENT
mc11000707	CELLULAR COMMUNICATION/SIGNAL TRANSDUCTION MECHANISM	SYSTEMIC INTERACTION WITH THE ENVIRONMENT
mc11000713	METABOLISM	PROTEIN FATE (folding modification destination)	PROTEIN WITH BINDING FUNCTION OR COFACTOR REQUIREMENT (structural or catalytic)	CELLULAR COMMUNICATION/SIGNAL TRANSDUCTION MECHANISM	SUBCELLULAR LOCALIZATION
mc11000715	CELL FATE	SUBCELLULAR LOCALIZATION
mc11000718	METABOLISM	PROTEIN WITH BINDING FUNCTION OR COFACTOR REQUIREMENT (structural or catalytic)	SUBCELLULAR LOCALIZATION
mc11000722	METABOLISM	PROTEIN WITH BINDING FUNCTION OR COFACTOR REQUIREMENT (structural or catalytic)	CELLULAR TRANSPORT TRANSPORT FACILITIES AND TRANSPORT ROUTES	SUBCELLULAR LOCALIZATION
mc11000726	PROTEIN FATE (folding modification destination)	PROTEIN WITH BINDING FUNCTION OR COFACTOR REQUIREMENT (structural or catalytic)	CELL FATE	SUBCELLULAR LOCALIZATION
mc11000732	TRANSCRIPTION	PROTEIN FATE (folding modification destination)	PROTEIN WITH BINDING FUNCTION OR COFACTOR REQUIREMENT (structural or catalytic)	REGULATION OF METABOLISM AND PROTEIN FUNCTION	CELLULAR COMMUNICATION/SIGNAL TRANSDUCTION MECHANISM	SYSTEMIC INTERACTION WITH THE ENVIRONMENT	CELL FATE	SUBCELLULAR LOCALIZATION
mc11000734	METABOLISM
mc11000735	METABOLISM	REGULATION OF METABOLISM AND PROTEIN FUNCTION	SUBCELLULAR LOCALIZATION
mc11000736	TRANSCRIPTION	PROTEIN WITH BINDING FUNCTION OR COFACTOR REQUIREMENT (structural or catalytic)	REGULATION OF METABOLISM AND PROTEIN FUNCTION	CELLULAR COMMUNICATION/SIGNAL TRANSDUCTION MECHANISM	SUBCELLULAR LOCALIZATION
mc11000737	PROTEIN FATE (folding modification destination)	PROTEIN WITH BINDING FUNCTION OR COFACTOR REQUIREMENT (structural or catalytic)	CELL RESCUE DEFENSE AND VIRULENCE	INTERACTION WITH THE ENVIRONMENT	SUBCELLULAR LOCALIZATION
mc11000740	PROTEIN WITH BINDING FUNCTION OR COFACTOR REQUIREMENT (structural or catalytic)	SUBCELLULAR LOCALIZATION
mc11000741	PROTEIN WITH BINDING FUNCTION OR COFACTOR REQUIREMENT (structural or catalytic)	CELLULAR TRANSPORT TRANSPORT FACILITIES AND TRANSPORT ROUTES	CELLULAR COMMUNICATION/SIGNAL TRANSDUCTION MECHANISM	SUBCELLULAR LOCALIZATION
mc11000748	PROTEIN FATE (folding modification destination)	PROTEIN WITH BINDING FUNCTION OR COFACTOR REQUIREMENT (structural or catalytic)	SUBCELLULAR LOCALIZATION
mc11000749	TRANSCRIPTION	PROTEIN WITH BINDING FUNCTION OR COFACTOR REQUIREMENT (structural or catalytic)	SUBCELLULAR LOCALIZATION
mc11000750	TRANSCRIPTION	PROTEIN WITH BINDING FUNCTION OR COFACTOR REQUIREMENT (structural or catalytic)	SUBCELLULAR LOCALIZATION
mc11000752	CELLULAR COMMUNICATION/SIGNAL TRANSDUCTION MECHANISM	SYSTEMIC INTERACTION WITH THE ENVIRONMENT
mc11000753	TRANSCRIPTION	PROTEIN WITH BINDING FUNCTION OR COFACTOR REQUIREMENT (structural or catalytic)	SUBCELLULAR LOCALIZATION
mc11000756	TRANSCRIPTION	PROTEIN WITH BINDING FUNCTION OR COFACTOR REQUIREMENT (structural or catalytic)	SUBCELLULAR LOCALIZATION
mc11000760	TRANSCRIPTION	PROTEIN WITH BINDING FUNCTION OR COFACTOR REQUIREMENT (structural or catalytic)	CELL FATE	DEVELOPMENT (Systemic)	SUBCELLULAR LOCALIZATION
mc11000762	CELLULAR COMMUNICATION/SIGNAL TRANSDUCTION MECHANISM	SYSTEMIC INTERACTION WITH THE ENVIRONMENT
mc11000768	TRANSCRIPTION	PROTEIN WITH BINDING FUNCTION OR COFACTOR REQUIREMENT (structural or catalytic)	SUBCELLULAR LOCALIZATION
mc11000777	METABOLISM	PROTEIN FATE (folding modification destination)	PROTEIN WITH BINDING FUNCTION OR COFACTOR REQUIREMENT (structural or catalytic)	CELLULAR COMMUNICATION/SIGNAL TRANSDUCTION MECHANISM	SUBCELLULAR LOCALIZATION
mc11000780	METABOLISM
mc11000781	TRANSCRIPTION	PROTEIN WITH BINDING FUNCTION OR COFACTOR REQUIREMENT (structural or catalytic)	SUBCELLULAR LOCALIZATION
mc11000782	TRANSCRIPTION	PROTEIN SYNTHESIS	PROTEIN WITH BINDING FUNCTION OR COFACTOR REQUIREMENT (structural or catalytic)	SUBCELLULAR LOCALIZATION
mc11000784	PROTEIN FATE (folding modification destination)	CELLULAR TRANSPORT TRANSPORT FACILITIES AND TRANSPORT ROUTES
mc11000786	CELLULAR TRANSPORT TRANSPORT FACILITIES AND TRANSPORT ROUTES	SUBCELLULAR LOCALIZATION
mc11000787	PROTEIN WITH BINDING FUNCTION OR COFACTOR REQUIREMENT (structural or catalytic)	CELLULAR TRANSPORT TRANSPORT FACILITIES AND TRANSPORT ROUTES	BIOGENESIS OF CELLULAR COMPONENTS	SUBCELLULAR LOCALIZATION
mc11000793	CELL CYCLE AND DNA PROCESSING	PROTEIN FATE (folding modification destination)	PROTEIN WITH BINDING FUNCTION OR COFACTOR REQUIREMENT (structural or catalytic)	CELL RESCUE DEFENSE AND VIRULENCE	DEVELOPMENT (Systemic)	BIOGENESIS OF CELLULAR COMPONENTS	SUBCELLULAR LOCALIZATION
mc11000794	METABOLISM	PROTEIN FATE (folding modification destination)	PROTEIN WITH BINDING FUNCTION OR COFACTOR REQUIREMENT (structural or catalytic)	CELLULAR COMMUNICATION/SIGNAL TRANSDUCTION MECHANISM
mc11000796	CELL CYCLE AND DNA PROCESSING	PROTEIN FATE (folding modification destination)	PROTEIN WITH BINDING FUNCTION OR COFACTOR REQUIREMENT (structural or catalytic)	REGULATION OF METABOLISM AND PROTEIN FUNCTION	CELLULAR COMMUNICATION/SIGNAL TRANSDUCTION MECHANISM	CELL FATE	SUBCELLULAR LOCALIZATION
mc11000801	PROTEIN FATE (folding modification destination)	PROTEIN WITH BINDING FUNCTION OR COFACTOR REQUIREMENT (structural or catalytic)
mc11000802	TRANSCRIPTION	PROTEIN WITH BINDING FUNCTION OR COFACTOR REQUIREMENT (structural or catalytic)	CELLULAR COMMUNICATION/SIGNAL TRANSDUCTION MECHANISM	CELL FATE	SUBCELLULAR LOCALIZATION
mc11000818	PROTEIN FATE (folding modification destination)	PROTEIN WITH BINDING FUNCTION OR COFACTOR REQUIREMENT (structural or catalytic)	CELL RESCUE DEFENSE AND VIRULENCE	INTERACTION WITH THE ENVIRONMENT
mc11000819	PROTEIN WITH BINDING FUNCTION OR COFACTOR REQUIREMENT (structural or catalytic)
mc11000820	SUBCELLULAR LOCALIZATION
mc11000821	SYSTEMIC INTERACTION WITH THE ENVIRONMENT
mc11000822	ENERGY	PROTEIN WITH BINDING FUNCTION OR COFACTOR REQUIREMENT (structural or catalytic)	CELLULAR TRANSPORT TRANSPORT FACILITIES AND TRANSPORT ROUTES	SUBCELLULAR LOCALIZATION
mc11000823	CELL FATE	SUBCELLULAR LOCALIZATION
mc11000825	PROTEIN WITH BINDING FUNCTION OR COFACTOR REQUIREMENT (structural or catalytic)
mc11000827	CELL CYCLE AND DNA PROCESSING	PROTEIN WITH BINDING FUNCTION OR COFACTOR REQUIREMENT (structural or catalytic)
mc11000829	PROTEIN WITH BINDING FUNCTION OR COFACTOR REQUIREMENT (structural or catalytic)	CELLULAR TRANSPORT TRANSPORT FACILITIES AND TRANSPORT ROUTES
mc11000830	METABOLISM	TRANSCRIPTION	PROTEIN SYNTHESIS	PROTEIN WITH BINDING FUNCTION OR COFACTOR REQUIREMENT (structural or catalytic)	REGULATION OF METABOLISM AND PROTEIN FUNCTION	CELLULAR COMMUNICATION/SIGNAL TRANSDUCTION MECHANISM	SYSTEMIC INTERACTION WITH THE ENVIRONMENT	CELL FATE	CELL TYPE DIFFERENTIATION	SUBCELLULAR LOCALIZATION
mc11000831	PROTEIN WITH BINDING FUNCTION OR COFACTOR REQUIREMENT (structural or catalytic)	CELLULAR COMMUNICATION/SIGNAL TRANSDUCTION MECHANISM	SYSTEMIC INTERACTION WITH THE ENVIRONMENT	CELL FATE	SUBCELLULAR LOCALIZATION
mc11000833	METABOLISM	CELL CYCLE AND DNA PROCESSING	PROTEIN WITH BINDING FUNCTION OR COFACTOR REQUIREMENT (structural or catalytic)	CELL RESCUE DEFENSE AND VIRULENCE	BIOGENESIS OF CELLULAR COMPONENTS	SUBCELLULAR LOCALIZATION
mc11000834	PROTEIN FATE (folding modification destination)	PROTEIN WITH BINDING FUNCTION OR COFACTOR REQUIREMENT (structural or catalytic)	CELLULAR COMMUNICATION/SIGNAL TRANSDUCTION MECHANISM	SYSTEMIC INTERACTION WITH THE ENVIRONMENT	CELL FATE	SUBCELLULAR LOCALIZATION
mc11000835	TRANSCRIPTION	PROTEIN WITH BINDING FUNCTION OR COFACTOR REQUIREMENT (structural or catalytic)	SYSTEMIC INTERACTION WITH THE ENVIRONMENT	CELL FATE	SUBCELLULAR LOCALIZATION
mc11000837	TRANSCRIPTION	SYSTEMIC INTERACTION WITH THE ENVIRONMENT	SUBCELLULAR LOCALIZATION
mc11000840	CELLULAR TRANSPORT TRANSPORT FACILITIES AND TRANSPORT ROUTES	SUBCELLULAR LOCALIZATION	ORGAN LOCALIZATION
mc11000842	PROTEIN WITH BINDING FUNCTION OR COFACTOR REQUIREMENT (structural or catalytic)	CELLULAR COMMUNICATION/SIGNAL TRANSDUCTION MECHANISM
mc11000844	METABOLISM	PROTEIN FATE (folding modification destination)	PROTEIN WITH BINDING FUNCTION OR COFACTOR REQUIREMENT (structural or catalytic)	SUBCELLULAR LOCALIZATION
mc11000847	PROTEIN WITH BINDING FUNCTION OR COFACTOR REQUIREMENT (structural or catalytic)	CELLULAR COMMUNICATION/SIGNAL TRANSDUCTION MECHANISM	SYSTEMIC INTERACTION WITH THE ENVIRONMENT	CELL FATE	CELL TYPE DIFFERENTIATION	SUBCELLULAR LOCALIZATION
mc11000848	PROTEIN FATE (folding modification destination)	PROTEIN WITH BINDING FUNCTION OR COFACTOR REQUIREMENT (structural or catalytic)	CELLULAR COMMUNICATION/SIGNAL TRANSDUCTION MECHANISM	SYSTEMIC INTERACTION WITH THE ENVIRONMENT	CELL FATE	SUBCELLULAR LOCALIZATION
mc11000850	METABOLISM	ENERGY	PROTEIN WITH BINDING FUNCTION OR COFACTOR REQUIREMENT (structural or catalytic)	CELL TYPE DIFFERENTIATION	SUBCELLULAR LOCALIZATION	ORGAN LOCALIZATION
mc11000857	REGULATION OF METABOLISM AND PROTEIN FUNCTION	CELLULAR COMMUNICATION/SIGNAL TRANSDUCTION MECHANISM	SUBCELLULAR LOCALIZATION
mc11000859	METABOLISM
mc11000862	SUBCELLULAR LOCALIZATION
mc11000864	PROTEIN WITH BINDING FUNCTION OR COFACTOR REQUIREMENT (structural or catalytic)	CELL RESCUE DEFENSE AND VIRULENCE	SUBCELLULAR LOCALIZATION
mc11000865	SUBCELLULAR LOCALIZATION
mc11000866	PROTEIN WITH BINDING FUNCTION OR COFACTOR REQUIREMENT (structural or catalytic)	CELLULAR TRANSPORT TRANSPORT FACILITIES AND TRANSPORT ROUTES	SYSTEMIC INTERACTION WITH THE ENVIRONMENT	SUBCELLULAR LOCALIZATION
mc11000868	METABOLISM	REGULATION OF METABOLISM AND PROTEIN FUNCTION	SYSTEMIC INTERACTION WITH THE ENVIRONMENT	SUBCELLULAR LOCALIZATION
mc11000871	CELLULAR TRANSPORT TRANSPORT FACILITIES AND TRANSPORT ROUTES	SUBCELLULAR LOCALIZATION
mc11000873	CELLULAR TRANSPORT TRANSPORT FACILITIES AND TRANSPORT ROUTES	SUBCELLULAR LOCALIZATION
mc11000874	INTERACTION WITH THE ENVIRONMENT	ORGAN DIFFERENTIATION	SUBCELLULAR LOCALIZATION
mc11000877	PROTEIN WITH BINDING FUNCTION OR COFACTOR REQUIREMENT (structural or catalytic)	INTERACTION WITH THE ENVIRONMENT	BIOGENESIS OF CELLULAR COMPONENTS	SUBCELLULAR LOCALIZATION
mc11000878	PROTEIN FATE (folding modification destination)	PROTEIN WITH BINDING FUNCTION OR COFACTOR REQUIREMENT (structural or catalytic)	CELLULAR TRANSPORT TRANSPORT FACILITIES AND TRANSPORT ROUTES	CELL RESCUE DEFENSE AND VIRULENCE	INTERACTION WITH THE ENVIRONMENT	SUBCELLULAR LOCALIZATION
mc11000880	METABOLISM	CELL CYCLE AND DNA PROCESSING	TRANSCRIPTION	PROTEIN WITH BINDING FUNCTION OR COFACTOR REQUIREMENT (structural or catalytic)	CELLULAR TRANSPORT TRANSPORT FACILITIES AND TRANSPORT ROUTES	SUBCELLULAR LOCALIZATION
mc11000887	CELLULAR COMMUNICATION/SIGNAL TRANSDUCTION MECHANISM
mc11000898	PROTEIN WITH BINDING FUNCTION OR COFACTOR REQUIREMENT (structural or catalytic)	CELLULAR TRANSPORT TRANSPORT FACILITIES AND TRANSPORT ROUTES	CELLULAR COMMUNICATION/SIGNAL TRANSDUCTION MECHANISM	INTERACTION WITH THE ENVIRONMENT	SUBCELLULAR LOCALIZATION	CELL TYPE LOCALIZATION	ORGAN LOCALIZATION
mc11000902	SUBCELLULAR LOCALIZATION
mc11000906	METABOLISM	PROTEIN FATE (folding modification destination)	PROTEIN WITH BINDING FUNCTION OR COFACTOR REQUIREMENT (structural or catalytic)	SUBCELLULAR LOCALIZATION
mc11000909	TRANSCRIPTION	PROTEIN WITH BINDING FUNCTION OR COFACTOR REQUIREMENT (structural or catalytic)	DEVELOPMENT (Systemic)	TISSUE DIFFERENTIATION	ORGAN DIFFERENTIATION	SUBCELLULAR LOCALIZATION
mc11000916	TRANSCRIPTION	SUBCELLULAR LOCALIZATION
mc11000917	TRANSCRIPTION	PROTEIN WITH BINDING FUNCTION OR COFACTOR REQUIREMENT (structural or catalytic)	SUBCELLULAR LOCALIZATION
mc11000918	PROTEIN SYNTHESIS	SUBCELLULAR LOCALIZATION
mc11000920	SUBCELLULAR LOCALIZATION
mc11000923	PROTEIN WITH BINDING FUNCTION OR COFACTOR REQUIREMENT (structural or catalytic)	SUBCELLULAR LOCALIZATION
mc11000925	PROTEIN WITH BINDING FUNCTION OR COFACTOR REQUIREMENT (structural or catalytic)	SUBCELLULAR LOCALIZATION
mc11000935	CELLULAR COMMUNICATION/SIGNAL TRANSDUCTION MECHANISM	SYSTEMIC INTERACTION WITH THE ENVIRONMENT	SUBCELLULAR LOCALIZATION
mc11000938	PROTEIN SYNTHESIS	SUBCELLULAR LOCALIZATION
mc11000945	CELLULAR COMMUNICATION/SIGNAL TRANSDUCTION MECHANISM	SYSTEMIC INTERACTION WITH THE ENVIRONMENT
mc11000946	SUBCELLULAR LOCALIZATION
mc11000947	CELLULAR COMMUNICATION/SIGNAL TRANSDUCTION MECHANISM	SYSTEMIC INTERACTION WITH THE ENVIRONMENT
mc11000949	CELLULAR COMMUNICATION/SIGNAL TRANSDUCTION MECHANISM	SYSTEMIC INTERACTION WITH THE ENVIRONMENT
mc11000954	CELLULAR COMMUNICATION/SIGNAL TRANSDUCTION MECHANISM	SYSTEMIC INTERACTION WITH THE ENVIRONMENT
mc11000959	CELLULAR COMMUNICATION/SIGNAL TRANSDUCTION MECHANISM	SYSTEMIC INTERACTION WITH THE ENVIRONMENT
mc11000961	TRANSCRIPTION	PROTEIN WITH BINDING FUNCTION OR COFACTOR REQUIREMENT (structural or catalytic)	SUBCELLULAR LOCALIZATION
mc11000962	TRANSCRIPTION	PROTEIN WITH BINDING FUNCTION OR COFACTOR REQUIREMENT (structural or catalytic)	CELL FATE	DEVELOPMENT (Systemic)	SUBCELLULAR LOCALIZATION
mc11000970	PROTEIN WITH BINDING FUNCTION OR COFACTOR REQUIREMENT (structural or catalytic)	REGULATION OF METABOLISM AND PROTEIN FUNCTION	SUBCELLULAR LOCALIZATION
mc11000971	PROTEIN WITH BINDING FUNCTION OR COFACTOR REQUIREMENT (structural or catalytic)	REGULATION OF METABOLISM AND PROTEIN FUNCTION	SUBCELLULAR LOCALIZATION
mc11000976	METABOLISM	PROTEIN WITH BINDING FUNCTION OR COFACTOR REQUIREMENT (structural or catalytic)	CELLULAR TRANSPORT TRANSPORT FACILITIES AND TRANSPORT ROUTES
mc11000977	PROTEIN SYNTHESIS	SUBCELLULAR LOCALIZATION
mc11000979	PROTEIN WITH BINDING FUNCTION OR COFACTOR REQUIREMENT (structural or catalytic)	CELLULAR TRANSPORT TRANSPORT FACILITIES AND TRANSPORT ROUTES	CELLULAR COMMUNICATION/SIGNAL TRANSDUCTION MECHANISM	BIOGENESIS OF CELLULAR COMPONENTS	SUBCELLULAR LOCALIZATION
mc11000982	CELLULAR COMMUNICATION/SIGNAL TRANSDUCTION MECHANISM	DEVELOPMENT (Systemic)	BIOGENESIS OF CELLULAR COMPONENTS	SUBCELLULAR LOCALIZATION
mc11000986	PROTEIN WITH BINDING FUNCTION OR COFACTOR REQUIREMENT (structural or catalytic)	INTERACTION WITH THE ENVIRONMENT	SUBCELLULAR LOCALIZATION	CELL TYPE LOCALIZATION
mc11000990	TRANSCRIPTION	PROTEIN WITH BINDING FUNCTION OR COFACTOR REQUIREMENT (structural or catalytic)	SUBCELLULAR LOCALIZATION
mc11000992	CELL FATE
mc11000995	CELLULAR COMMUNICATION/SIGNAL TRANSDUCTION MECHANISM	SYSTEMIC INTERACTION WITH THE ENVIRONMENT
mc11001002	PROTEIN FATE (folding modification destination)	PROTEIN WITH BINDING FUNCTION OR COFACTOR REQUIREMENT (structural or catalytic)	REGULATION OF METABOLISM AND PROTEIN FUNCTION	DEVELOPMENT (Systemic)	SUBCELLULAR LOCALIZATION
mc11001003	METABOLISM	PROTEIN WITH BINDING FUNCTION OR COFACTOR REQUIREMENT (structural or catalytic)	SUBCELLULAR LOCALIZATION
mc11001004	TRANSCRIPTION	PROTEIN WITH BINDING FUNCTION OR COFACTOR REQUIREMENT (structural or catalytic)	SUBCELLULAR LOCALIZATION
mc11001005	PROTEIN WITH BINDING FUNCTION OR COFACTOR REQUIREMENT (structural or catalytic)	CELLULAR TRANSPORT TRANSPORT FACILITIES AND TRANSPORT ROUTES	CELLULAR COMMUNICATION/SIGNAL TRANSDUCTION MECHANISM
mc11001006	METABOLISM	SUBCELLULAR LOCALIZATION	ORGAN LOCALIZATION
mc11001011	TRANSCRIPTION	PROTEIN WITH BINDING FUNCTION OR COFACTOR REQUIREMENT (structural or catalytic)	CELL FATE	ORGAN DIFFERENTIATION	SUBCELLULAR LOCALIZATION
mc11001013	METABOLISM	TRANSCRIPTION	PROTEIN WITH BINDING FUNCTION OR COFACTOR REQUIREMENT (structural or catalytic)	SUBCELLULAR LOCALIZATION
mc11001014	CELLULAR TRANSPORT TRANSPORT FACILITIES AND TRANSPORT ROUTES	SUBCELLULAR LOCALIZATION
mc11001017	PROTEIN FATE (folding modification destination)	SUBCELLULAR LOCALIZATION
mc11001019	PROTEIN WITH BINDING FUNCTION OR COFACTOR REQUIREMENT (structural or catalytic)
mc11001020	ENERGY	PROTEIN WITH BINDING FUNCTION OR COFACTOR REQUIREMENT (structural or catalytic)	CELLULAR TRANSPORT TRANSPORT FACILITIES AND TRANSPORT ROUTES	SYSTEMIC INTERACTION WITH THE ENVIRONMENT	BIOGENESIS OF CELLULAR COMPONENTS	ORGAN DIFFERENTIATION	SUBCELLULAR LOCALIZATION
mc11001021	PROTEIN WITH BINDING FUNCTION OR COFACTOR REQUIREMENT (structural or catalytic)
mc11001025	DEVELOPMENT (Systemic)	BIOGENESIS OF CELLULAR COMPONENTS	SUBCELLULAR LOCALIZATION
mc11001026	TRANSCRIPTION	PROTEIN WITH BINDING FUNCTION OR COFACTOR REQUIREMENT (structural or catalytic)	DEVELOPMENT (Systemic)	BIOGENESIS OF CELLULAR COMPONENTS	SUBCELLULAR LOCALIZATION
mc11001029	CELL CYCLE AND DNA PROCESSING	PROTEIN WITH BINDING FUNCTION OR COFACTOR REQUIREMENT (structural or catalytic)	SUBCELLULAR LOCALIZATION	ORGAN LOCALIZATION
mc11001032	METABOLISM	SUBCELLULAR LOCALIZATION
mc11001035	CELLULAR COMMUNICATION/SIGNAL TRANSDUCTION MECHANISM	SUBCELLULAR LOCALIZATION
mc11001038	METABOLISM	PROTEIN FATE (folding modification destination)	PROTEIN WITH BINDING FUNCTION OR COFACTOR REQUIREMENT (structural or catalytic)	CELLULAR COMMUNICATION/SIGNAL TRANSDUCTION MECHANISM	SYSTEMIC INTERACTION WITH THE ENVIRONMENT	CELL FATE
mc11001044	CELLULAR COMMUNICATION/SIGNAL TRANSDUCTION MECHANISM	SYSTEMIC INTERACTION WITH THE ENVIRONMENT	CELL TYPE DIFFERENTIATION	SUBCELLULAR LOCALIZATION
mc11001047	METABOLISM	PROTEIN WITH BINDING FUNCTION OR COFACTOR REQUIREMENT (structural or catalytic)	CELLULAR TRANSPORT TRANSPORT FACILITIES AND TRANSPORT ROUTES	CELL RESCUE DEFENSE AND VIRULENCE	SUBCELLULAR LOCALIZATION
mc11001048	METABOLISM	PROTEIN WITH BINDING FUNCTION OR COFACTOR REQUIREMENT (structural or catalytic)	CELLULAR TRANSPORT TRANSPORT FACILITIES AND TRANSPORT ROUTES	SUBCELLULAR LOCALIZATION
mc11001053	PROTEIN WITH BINDING FUNCTION OR COFACTOR REQUIREMENT (structural or catalytic)
mc11001054	PROTEIN WITH BINDING FUNCTION OR COFACTOR REQUIREMENT (structural or catalytic)	INTERACTION WITH THE ENVIRONMENT	SUBCELLULAR LOCALIZATION
mc11001055	METABOLISM	CELL CYCLE AND DNA PROCESSING	PROTEIN FATE (folding modification destination)	PROTEIN WITH BINDING FUNCTION OR COFACTOR REQUIREMENT (structural or catalytic)	CELLULAR COMMUNICATION/SIGNAL TRANSDUCTION MECHANISM	ORGAN DIFFERENTIATION
mc11001057	SUBCELLULAR LOCALIZATION
mc11001058	PROTEIN WITH BINDING FUNCTION OR COFACTOR REQUIREMENT (structural or catalytic)	CELLULAR TRANSPORT TRANSPORT FACILITIES AND TRANSPORT ROUTES
mc11001061	CELLULAR COMMUNICATION/SIGNAL TRANSDUCTION MECHANISM	SUBCELLULAR LOCALIZATION
mc11001063	PROTEIN WITH BINDING FUNCTION OR COFACTOR REQUIREMENT (structural or catalytic)
mc11001065	METABOLISM	ENERGY
mc11001066	PROTEIN FATE (folding modification destination)	PROTEIN WITH BINDING FUNCTION OR COFACTOR REQUIREMENT (structural or catalytic)
mc11001067	PROTEIN WITH BINDING FUNCTION OR COFACTOR REQUIREMENT (structural or catalytic)	REGULATION OF METABOLISM AND PROTEIN FUNCTION	CELLULAR COMMUNICATION/SIGNAL TRANSDUCTION MECHANISM	SUBCELLULAR LOCALIZATION
mc11001081	PROTEIN WITH BINDING FUNCTION OR COFACTOR REQUIREMENT (structural or catalytic)	CELLULAR COMMUNICATION/SIGNAL TRANSDUCTION MECHANISM	SUBCELLULAR LOCALIZATION
mc11001083	PROTEIN WITH BINDING FUNCTION OR COFACTOR REQUIREMENT (structural or catalytic)
mc11001085	TRANSCRIPTION	PROTEIN WITH BINDING FUNCTION OR COFACTOR REQUIREMENT (structural or catalytic)	CELLULAR COMMUNICATION/SIGNAL TRANSDUCTION MECHANISM	SUBCELLULAR LOCALIZATION
mc11001088	PROTEIN FATE (folding modification destination)	SUBCELLULAR LOCALIZATION
mc11001091	TRANSCRIPTION	PROTEIN WITH BINDING FUNCTION OR COFACTOR REQUIREMENT (structural or catalytic)	CELLULAR TRANSPORT TRANSPORT FACILITIES AND TRANSPORT ROUTES	CELL RESCUE DEFENSE AND VIRULENCE	INTERACTION WITH THE ENVIRONMENT	SUBCELLULAR LOCALIZATION
mc11001095	TRANSCRIPTION	PROTEIN WITH BINDING FUNCTION OR COFACTOR REQUIREMENT (structural or catalytic)	SUBCELLULAR LOCALIZATION
mc11001099	TRANSCRIPTION	PROTEIN WITH BINDING FUNCTION OR COFACTOR REQUIREMENT (structural or catalytic)	SUBCELLULAR LOCALIZATION
mc11001101	PROTEIN WITH BINDING FUNCTION OR COFACTOR REQUIREMENT (structural or catalytic)	SUBCELLULAR LOCALIZATION
mc11001105	PROTEIN WITH BINDING FUNCTION OR COFACTOR REQUIREMENT (structural or catalytic)	REGULATION OF METABOLISM AND PROTEIN FUNCTION	INTERACTION WITH THE ENVIRONMENT	BIOGENESIS OF CELLULAR COMPONENTS	SUBCELLULAR LOCALIZATION
mc11001106	PROTEIN WITH BINDING FUNCTION OR COFACTOR REQUIREMENT (structural or catalytic)	INTERACTION WITH THE ENVIRONMENT	ORGAN DIFFERENTIATION	SUBCELLULAR LOCALIZATION	CELL TYPE LOCALIZATION	TISSUE LOCALIZATION	ORGAN LOCALIZATION
mc11001118	METABOLISM	ENERGY	PROTEIN FATE (folding modification destination)	PROTEIN WITH BINDING FUNCTION OR COFACTOR REQUIREMENT (structural or catalytic)	SUBCELLULAR LOCALIZATION
mc11001126	METABOLISM	PROTEIN FATE (folding modification destination)	SUBCELLULAR LOCALIZATION
mc11001137	METABOLISM	CELL CYCLE AND DNA PROCESSING	TRANSCRIPTION	PROTEIN WITH BINDING FUNCTION OR COFACTOR REQUIREMENT (structural or catalytic)	SUBCELLULAR LOCALIZATION
mc11001141	TRANSCRIPTION	PROTEIN WITH BINDING FUNCTION OR COFACTOR REQUIREMENT (structural or catalytic)	REGULATION OF METABOLISM AND PROTEIN FUNCTION	CELL FATE	TISSUE DIFFERENTIATION	ORGAN DIFFERENTIATION	SUBCELLULAR LOCALIZATION
mc11001142	TRANSCRIPTION	PROTEIN WITH BINDING FUNCTION OR COFACTOR REQUIREMENT (structural or catalytic)	REGULATION OF METABOLISM AND PROTEIN FUNCTION	CELL FATE	TISSUE DIFFERENTIATION	ORGAN DIFFERENTIATION	SUBCELLULAR LOCALIZATION
mc11001152	METABOLISM	PROTEIN FATE (folding modification destination)	PROTEIN WITH BINDING FUNCTION OR COFACTOR REQUIREMENT (structural or catalytic)	REGULATION OF METABOLISM AND PROTEIN FUNCTION	CELLULAR COMMUNICATION/SIGNAL TRANSDUCTION MECHANISM	CELL RESCUE DEFENSE AND VIRULENCE
mc11001154	TRANSCRIPTION	PROTEIN WITH BINDING FUNCTION OR COFACTOR REQUIREMENT (structural or catalytic)	SUBCELLULAR LOCALIZATION
mc11001156	PROTEIN WITH BINDING FUNCTION OR COFACTOR REQUIREMENT (structural or catalytic)	INTERACTION WITH THE ENVIRONMENT	BIOGENESIS OF CELLULAR COMPONENTS	SUBCELLULAR LOCALIZATION
mc11001175	ENERGY	PROTEIN WITH BINDING FUNCTION OR COFACTOR REQUIREMENT (structural or catalytic)	REGULATION OF METABOLISM AND PROTEIN FUNCTION	CELLULAR TRANSPORT TRANSPORT FACILITIES AND TRANSPORT ROUTES	SUBCELLULAR LOCALIZATION	ORGAN LOCALIZATION
mc11001179	ENERGY	INTERACTION WITH THE ENVIRONMENT	SYSTEMIC INTERACTION WITH THE ENVIRONMENT	DEVELOPMENT (Systemic)	BIOGENESIS OF CELLULAR COMPONENTS	TISSUE DIFFERENTIATION	SUBCELLULAR LOCALIZATION	TISSUE LOCALIZATION
mc11001186	PROTEIN WITH BINDING FUNCTION OR COFACTOR REQUIREMENT (structural or catalytic)	CELL FATE	DEVELOPMENT (Systemic)	BIOGENESIS OF CELLULAR COMPONENTS	SUBCELLULAR LOCALIZATION
mc11001189	PROTEIN WITH BINDING FUNCTION OR COFACTOR REQUIREMENT (structural or catalytic)	INTERACTION WITH THE ENVIRONMENT	SYSTEMIC INTERACTION WITH THE ENVIRONMENT
mc11001190	CELLULAR COMMUNICATION/SIGNAL TRANSDUCTION MECHANISM	CELL FATE	DEVELOPMENT (Systemic)	SUBCELLULAR LOCALIZATION	ORGAN LOCALIZATION
mc11001193	PROTEIN FATE (folding modification destination)	SUBCELLULAR LOCALIZATION
mc11001195	PROTEIN WITH BINDING FUNCTION OR COFACTOR REQUIREMENT (structural or catalytic)	CELLULAR TRANSPORT TRANSPORT FACILITIES AND TRANSPORT ROUTES	SUBCELLULAR LOCALIZATION
mc11001197	PROTEIN WITH BINDING FUNCTION OR COFACTOR REQUIREMENT (structural or catalytic)	INTERACTION WITH THE ENVIRONMENT	CELL FATE	DEVELOPMENT (Systemic)	BIOGENESIS OF CELLULAR COMPONENTS	SUBCELLULAR LOCALIZATION
mc11001201	SUBCELLULAR LOCALIZATION
mc11001206	ENERGY	PROTEIN FATE (folding modification destination)	PROTEIN WITH BINDING FUNCTION OR COFACTOR REQUIREMENT (structural or catalytic)	CELLULAR TRANSPORT TRANSPORT FACILITIES AND TRANSPORT ROUTES	INTERACTION WITH THE ENVIRONMENT	CELL FATE	DEVELOPMENT (Systemic)	BIOGENESIS OF CELLULAR COMPONENTS	SUBCELLULAR LOCALIZATION
mc11001207	PROTEIN WITH BINDING FUNCTION OR COFACTOR REQUIREMENT (structural or catalytic)	CELLULAR TRANSPORT TRANSPORT FACILITIES AND TRANSPORT ROUTES	CELL FATE	SUBCELLULAR LOCALIZATION	CELL TYPE LOCALIZATION	ORGAN LOCALIZATION
mc11001208	PROTEIN WITH BINDING FUNCTION OR COFACTOR REQUIREMENT (structural or catalytic)
mc11001209	PROTEIN SYNTHESIS	PROTEIN WITH BINDING FUNCTION OR COFACTOR REQUIREMENT (structural or catalytic)	SUBCELLULAR LOCALIZATION
mc11001210	TISSUE LOCALIZATION
mc11001212	PROTEIN WITH BINDING FUNCTION OR COFACTOR REQUIREMENT (structural or catalytic)	CELLULAR TRANSPORT TRANSPORT FACILITIES AND TRANSPORT ROUTES
mc11001213	PROTEIN WITH BINDING FUNCTION OR COFACTOR REQUIREMENT (structural or catalytic)	REGULATION OF METABOLISM AND PROTEIN FUNCTION	CELLULAR TRANSPORT TRANSPORT FACILITIES AND TRANSPORT ROUTES	SUBCELLULAR LOCALIZATION
mc11001222	TRANSCRIPTION	CELLULAR COMMUNICATION/SIGNAL TRANSDUCTION MECHANISM	INTERACTION WITH THE ENVIRONMENT	SUBCELLULAR LOCALIZATION
mc11001223	TRANSCRIPTION	CELLULAR COMMUNICATION/SIGNAL TRANSDUCTION MECHANISM	INTERACTION WITH THE ENVIRONMENT	DEVELOPMENT (Systemic)	ORGAN DIFFERENTIATION	SUBCELLULAR LOCALIZATION
mc11001224	METABOLISM	PROTEIN WITH BINDING FUNCTION OR COFACTOR REQUIREMENT (structural or catalytic)	CELLULAR TRANSPORT TRANSPORT FACILITIES AND TRANSPORT ROUTES	SYSTEMIC INTERACTION WITH THE ENVIRONMENT	SUBCELLULAR LOCALIZATION	ORGAN LOCALIZATION
mc11001225	METABOLISM	PROTEIN WITH BINDING FUNCTION OR COFACTOR REQUIREMENT (structural or catalytic)	CELLULAR TRANSPORT TRANSPORT FACILITIES AND TRANSPORT ROUTES	SYSTEMIC INTERACTION WITH THE ENVIRONMENT	SUBCELLULAR LOCALIZATION	ORGAN LOCALIZATION
mc11001226	METABOLISM	PROTEIN WITH BINDING FUNCTION OR COFACTOR REQUIREMENT (structural or catalytic)	CELLULAR TRANSPORT TRANSPORT FACILITIES AND TRANSPORT ROUTES	SYSTEMIC INTERACTION WITH THE ENVIRONMENT	SUBCELLULAR LOCALIZATION	ORGAN LOCALIZATION
mc11001228	METABOLISM	PROTEIN FATE (folding modification destination)	PROTEIN WITH BINDING FUNCTION OR COFACTOR REQUIREMENT (structural or catalytic)	CELLULAR COMMUNICATION/SIGNAL TRANSDUCTION MECHANISM	INTERACTION WITH THE ENVIRONMENT	SYSTEMIC INTERACTION WITH THE ENVIRONMENT	SUBCELLULAR LOCALIZATION
mc11001232	PROTEIN WITH BINDING FUNCTION OR COFACTOR REQUIREMENT (structural or catalytic)	CELLULAR TRANSPORT TRANSPORT FACILITIES AND TRANSPORT ROUTES	SUBCELLULAR LOCALIZATION
mc11001240	INTERACTION WITH THE ENVIRONMENT	SYSTEMIC INTERACTION WITH THE ENVIRONMENT	CELL FATE	DEVELOPMENT (Systemic)	SUBCELLULAR LOCALIZATION
mc11001244	CELL CYCLE AND DNA PROCESSING	TRANSCRIPTION	PROTEIN WITH BINDING FUNCTION OR COFACTOR REQUIREMENT (structural or catalytic)	CELL RESCUE DEFENSE AND VIRULENCE	CELL FATE	SUBCELLULAR LOCALIZATION
mc11001245	PROTEIN WITH BINDING FUNCTION OR COFACTOR REQUIREMENT (structural or catalytic)	CELLULAR TRANSPORT TRANSPORT FACILITIES AND TRANSPORT ROUTES	INTERACTION WITH THE ENVIRONMENT	SUBCELLULAR LOCALIZATION
mc11001246	METABOLISM	PROTEIN WITH BINDING FUNCTION OR COFACTOR REQUIREMENT (structural or catalytic)	SUBCELLULAR LOCALIZATION
mc11001248	PROTEIN WITH BINDING FUNCTION OR COFACTOR REQUIREMENT (structural or catalytic)	CELLULAR TRANSPORT TRANSPORT FACILITIES AND TRANSPORT ROUTES	SUBCELLULAR LOCALIZATION
mc11001249	TRANSCRIPTION	PROTEIN WITH BINDING FUNCTION OR COFACTOR REQUIREMENT (structural or catalytic)	SUBCELLULAR LOCALIZATION
mc11001250	METABOLISM
mc11001251	SUBCELLULAR LOCALIZATION
mc11001253	PROTEIN FATE (folding modification destination)	PROTEIN WITH BINDING FUNCTION OR COFACTOR REQUIREMENT (structural or catalytic)	SUBCELLULAR LOCALIZATION
mc11001254	PROTEIN WITH BINDING FUNCTION OR COFACTOR REQUIREMENT (structural or catalytic)	SYSTEMIC INTERACTION WITH THE ENVIRONMENT	CELL FATE	SUBCELLULAR LOCALIZATION
mc11001256	PROTEIN WITH BINDING FUNCTION OR COFACTOR REQUIREMENT (structural or catalytic)	SYSTEMIC INTERACTION WITH THE ENVIRONMENT	CELL FATE	DEVELOPMENT (Systemic)	ORGAN DIFFERENTIATION	SUBCELLULAR LOCALIZATION
mc11001257	TRANSCRIPTION	PROTEIN WITH BINDING FUNCTION OR COFACTOR REQUIREMENT (structural or catalytic)	SUBCELLULAR LOCALIZATION
mc11001260	CELLULAR TRANSPORT TRANSPORT FACILITIES AND TRANSPORT ROUTES	CELLULAR COMMUNICATION/SIGNAL TRANSDUCTION MECHANISM	INTERACTION WITH THE ENVIRONMENT	SUBCELLULAR LOCALIZATION
mc11001261	PROTEIN WITH BINDING FUNCTION OR COFACTOR REQUIREMENT (structural or catalytic)	CELLULAR COMMUNICATION/SIGNAL TRANSDUCTION MECHANISM	CELL FATE
mc11001264	PROTEIN WITH BINDING FUNCTION OR COFACTOR REQUIREMENT (structural or catalytic)	INTERACTION WITH THE ENVIRONMENT
mc11001265	PROTEIN WITH BINDING FUNCTION OR COFACTOR REQUIREMENT (structural or catalytic)
mc11001266	METABOLISM	PROTEIN FATE (folding modification destination)	PROTEIN WITH BINDING FUNCTION OR COFACTOR REQUIREMENT (structural or catalytic)	CELLULAR COMMUNICATION/SIGNAL TRANSDUCTION MECHANISM
mc11001268	CELLULAR TRANSPORT TRANSPORT FACILITIES AND TRANSPORT ROUTES	CELL FATE	DEVELOPMENT (Systemic)	SUBCELLULAR LOCALIZATION
mc11001271	CELL CYCLE AND DNA PROCESSING	PROTEIN WITH BINDING FUNCTION OR COFACTOR REQUIREMENT (structural or catalytic)	REGULATION OF METABOLISM AND PROTEIN FUNCTION	CELLULAR COMMUNICATION/SIGNAL TRANSDUCTION MECHANISM	SUBCELLULAR LOCALIZATION
mc11001272	TRANSCRIPTION	REGULATION OF METABOLISM AND PROTEIN FUNCTION	CELLULAR COMMUNICATION/SIGNAL TRANSDUCTION MECHANISM
mc11001273	PROTEIN SYNTHESIS	CELL FATE	SUBCELLULAR LOCALIZATION
mc11001275	TRANSCRIPTION	PROTEIN SYNTHESIS	PROTEIN WITH BINDING FUNCTION OR COFACTOR REQUIREMENT (structural or catalytic)	SUBCELLULAR LOCALIZATION
mc11001276	CELLULAR TRANSPORT TRANSPORT FACILITIES AND TRANSPORT ROUTES	SUBCELLULAR LOCALIZATION	TISSUE LOCALIZATION	ORGAN LOCALIZATION
mc11001279	PROTEIN WITH BINDING FUNCTION OR COFACTOR REQUIREMENT (structural or catalytic)	BIOGENESIS OF CELLULAR COMPONENTS	SUBCELLULAR LOCALIZATION
mc11001280	SUBCELLULAR LOCALIZATION
mc11001281	SUBCELLULAR LOCALIZATION
mc11001282	PROTEIN WITH BINDING FUNCTION OR COFACTOR REQUIREMENT (structural or catalytic)	CELLULAR TRANSPORT TRANSPORT FACILITIES AND TRANSPORT ROUTES	BIOGENESIS OF CELLULAR COMPONENTS	SUBCELLULAR LOCALIZATION
mc11001284	PROTEIN WITH BINDING FUNCTION OR COFACTOR REQUIREMENT (structural or catalytic)	CELLULAR COMMUNICATION/SIGNAL TRANSDUCTION MECHANISM	SUBCELLULAR LOCALIZATION
mc11001285	METABOLISM	ENERGY	PROTEIN WITH BINDING FUNCTION OR COFACTOR REQUIREMENT (structural or catalytic)	SUBCELLULAR LOCALIZATION
mc11001286	PROTEIN FATE (folding modification destination)	PROTEIN WITH BINDING FUNCTION OR COFACTOR REQUIREMENT (structural or catalytic)	CELLULAR COMMUNICATION/SIGNAL TRANSDUCTION MECHANISM	INTERACTION WITH THE ENVIRONMENT	DEVELOPMENT (Systemic)	CELL TYPE DIFFERENTIATION	TISSUE DIFFERENTIATION	SUBCELLULAR LOCALIZATION	CELL TYPE LOCALIZATION	TISSUE LOCALIZATION	ORGAN LOCALIZATION
mc11001287	PROTEIN WITH BINDING FUNCTION OR COFACTOR REQUIREMENT (structural or catalytic)	CELLULAR TRANSPORT TRANSPORT FACILITIES AND TRANSPORT ROUTES	CELLULAR COMMUNICATION/SIGNAL TRANSDUCTION MECHANISM
mc11001288	PROTEIN WITH BINDING FUNCTION OR COFACTOR REQUIREMENT (structural or catalytic)	CELLULAR TRANSPORT TRANSPORT FACILITIES AND TRANSPORT ROUTES	CELLULAR COMMUNICATION/SIGNAL TRANSDUCTION MECHANISM
mc11001289	PROTEIN WITH BINDING FUNCTION OR COFACTOR REQUIREMENT (structural or catalytic)
mc11001293	TRANSCRIPTION	PROTEIN WITH BINDING FUNCTION OR COFACTOR REQUIREMENT (structural or catalytic)	SUBCELLULAR LOCALIZATION
mc11001294	SUBCELLULAR LOCALIZATION
mc11001295	PROTEIN FATE (folding modification destination)	PROTEIN WITH BINDING FUNCTION OR COFACTOR REQUIREMENT (structural or catalytic)
mc11001296	METABOLISM	PROTEIN WITH BINDING FUNCTION OR COFACTOR REQUIREMENT (structural or catalytic)	CELLULAR TRANSPORT TRANSPORT FACILITIES AND TRANSPORT ROUTES	SYSTEMIC INTERACTION WITH THE ENVIRONMENT	SUBCELLULAR LOCALIZATION
mc11001298	METABOLISM	PROTEIN WITH BINDING FUNCTION OR COFACTOR REQUIREMENT (structural or catalytic)	CELLULAR TRANSPORT TRANSPORT FACILITIES AND TRANSPORT ROUTES	SYSTEMIC INTERACTION WITH THE ENVIRONMENT	SUBCELLULAR LOCALIZATION	ORGAN LOCALIZATION
mc11001299	METABOLISM	PROTEIN WITH BINDING FUNCTION OR COFACTOR REQUIREMENT (structural or catalytic)	CELLULAR TRANSPORT TRANSPORT FACILITIES AND TRANSPORT ROUTES	SYSTEMIC INTERACTION WITH THE ENVIRONMENT	SUBCELLULAR LOCALIZATION	CELL TYPE LOCALIZATION
mc11001305	TRANSCRIPTION	PROTEIN WITH BINDING FUNCTION OR COFACTOR REQUIREMENT (structural or catalytic)	SUBCELLULAR LOCALIZATION
mc11001306	CELLULAR COMMUNICATION/SIGNAL TRANSDUCTION MECHANISM	INTERACTION WITH THE ENVIRONMENT	SYSTEMIC INTERACTION WITH THE ENVIRONMENT	CELL FATE	SUBCELLULAR LOCALIZATION
mc11001308	CELLULAR COMMUNICATION/SIGNAL TRANSDUCTION MECHANISM	INTERACTION WITH THE ENVIRONMENT	CELL FATE	SUBCELLULAR LOCALIZATION	ORGAN LOCALIZATION
mc11001309	ORGAN LOCALIZATION
mc11001311	PROTEIN FATE (folding modification destination)	PROTEIN WITH BINDING FUNCTION OR COFACTOR REQUIREMENT (structural or catalytic)	REGULATION OF METABOLISM AND PROTEIN FUNCTION	CELL RESCUE DEFENSE AND VIRULENCE	SYSTEMIC INTERACTION WITH THE ENVIRONMENT	SUBCELLULAR LOCALIZATION
mc11001312	METABOLISM	CELLULAR TRANSPORT TRANSPORT FACILITIES AND TRANSPORT ROUTES	CELLULAR COMMUNICATION/SIGNAL TRANSDUCTION MECHANISM	SUBCELLULAR LOCALIZATION
mc11001314	METABOLISM	PROTEIN FATE (folding modification destination)	PROTEIN WITH BINDING FUNCTION OR COFACTOR REQUIREMENT (structural or catalytic)	CELLULAR COMMUNICATION/SIGNAL TRANSDUCTION MECHANISM	CELL TYPE DIFFERENTIATION
mc11001315	CELLULAR TRANSPORT TRANSPORT FACILITIES AND TRANSPORT ROUTES	CELLULAR COMMUNICATION/SIGNAL TRANSDUCTION MECHANISM	INTERACTION WITH THE ENVIRONMENT	SUBCELLULAR LOCALIZATION
mc11001316	CELLULAR COMMUNICATION/SIGNAL TRANSDUCTION MECHANISM	INTERACTION WITH THE ENVIRONMENT	SYSTEMIC INTERACTION WITH THE ENVIRONMENT	SUBCELLULAR LOCALIZATION
mc11001317	PROTEIN WITH BINDING FUNCTION OR COFACTOR REQUIREMENT (structural or catalytic)	CELLULAR TRANSPORT TRANSPORT FACILITIES AND TRANSPORT ROUTES	SUBCELLULAR LOCALIZATION
mc11001319	PROTEIN FATE (folding modification destination)	PROTEIN WITH BINDING FUNCTION OR COFACTOR REQUIREMENT (structural or catalytic)	REGULATION OF METABOLISM AND PROTEIN FUNCTION	BIOGENESIS OF CELLULAR COMPONENTS
mc11001320	METABOLISM	ENERGY	PROTEIN WITH BINDING FUNCTION OR COFACTOR REQUIREMENT (structural or catalytic)	SUBCELLULAR LOCALIZATION
mc11001321	PROTEIN WITH BINDING FUNCTION OR COFACTOR REQUIREMENT (structural or catalytic)	SUBCELLULAR LOCALIZATION
mc11001322	TRANSCRIPTION	PROTEIN WITH BINDING FUNCTION OR COFACTOR REQUIREMENT (structural or catalytic)
mc11001324	PROTEIN WITH BINDING FUNCTION OR COFACTOR REQUIREMENT (structural or catalytic)	CELLULAR TRANSPORT TRANSPORT FACILITIES AND TRANSPORT ROUTES	SUBCELLULAR LOCALIZATION
mc11001328	PROTEIN WITH BINDING FUNCTION OR COFACTOR REQUIREMENT (structural or catalytic)	BIOGENESIS OF CELLULAR COMPONENTS	SUBCELLULAR LOCALIZATION
mc11001329	CELLULAR TRANSPORT TRANSPORT FACILITIES AND TRANSPORT ROUTES	SUBCELLULAR LOCALIZATION
mc11001331	PROTEIN WITH BINDING FUNCTION OR COFACTOR REQUIREMENT (structural or catalytic)	SYSTEMIC INTERACTION WITH THE ENVIRONMENT	SUBCELLULAR LOCALIZATION
mc11001332	CELL CYCLE AND DNA PROCESSING	TRANSCRIPTION	PROTEIN SYNTHESIS	PROTEIN WITH BINDING FUNCTION OR COFACTOR REQUIREMENT (structural or catalytic)	SUBCELLULAR LOCALIZATION
mc11001333	SUBCELLULAR LOCALIZATION
mc11001334	CELL CYCLE AND DNA PROCESSING	SUBCELLULAR LOCALIZATION
mc11001346	PROTEIN FATE (folding modification destination)	PROTEIN WITH BINDING FUNCTION OR COFACTOR REQUIREMENT (structural or catalytic)	INTERACTION WITH THE ENVIRONMENT	SYSTEMIC INTERACTION WITH THE ENVIRONMENT	CELL FATE	CELL TYPE DIFFERENTIATION	CELL TYPE LOCALIZATION
mc11001348	PROTEIN WITH BINDING FUNCTION OR COFACTOR REQUIREMENT (structural or catalytic)	CELLULAR COMMUNICATION/SIGNAL TRANSDUCTION MECHANISM	ORGAN LOCALIZATION
mc11001350	ENERGY	CELLULAR TRANSPORT TRANSPORT FACILITIES AND TRANSPORT ROUTES
mc11001351	TRANSCRIPTION	PROTEIN WITH BINDING FUNCTION OR COFACTOR REQUIREMENT (structural or catalytic)	SUBCELLULAR LOCALIZATION
mc11001353	CELLULAR TRANSPORT TRANSPORT FACILITIES AND TRANSPORT ROUTES	INTERACTION WITH THE ENVIRONMENT	SYSTEMIC INTERACTION WITH THE ENVIRONMENT	SUBCELLULAR LOCALIZATION	ORGAN LOCALIZATION
mc11001355	PROTEIN WITH BINDING FUNCTION OR COFACTOR REQUIREMENT (structural or catalytic)	BIOGENESIS OF CELLULAR COMPONENTS	SUBCELLULAR LOCALIZATION
mc11001358	ENERGY	CELL CYCLE AND DNA PROCESSING	TRANSCRIPTION	PROTEIN WITH BINDING FUNCTION OR COFACTOR REQUIREMENT (structural or catalytic)	CELLULAR TRANSPORT TRANSPORT FACILITIES AND TRANSPORT ROUTES	SUBCELLULAR LOCALIZATION
mc11001363	PROTEIN FATE (folding modification destination)	PROTEIN WITH BINDING FUNCTION OR COFACTOR REQUIREMENT (structural or catalytic)
mc11001364	PROTEIN WITH BINDING FUNCTION OR COFACTOR REQUIREMENT (structural or catalytic)	CELLULAR TRANSPORT TRANSPORT FACILITIES AND TRANSPORT ROUTES	SUBCELLULAR LOCALIZATION
mc11001368	METABOLISM	PROTEIN WITH BINDING FUNCTION OR COFACTOR REQUIREMENT (structural or catalytic)	CELLULAR TRANSPORT TRANSPORT FACILITIES AND TRANSPORT ROUTES	SUBCELLULAR LOCALIZATION
mc11001369	PROTEIN WITH BINDING FUNCTION OR COFACTOR REQUIREMENT (structural or catalytic)	CELLULAR TRANSPORT TRANSPORT FACILITIES AND TRANSPORT ROUTES	CELLULAR COMMUNICATION/SIGNAL TRANSDUCTION MECHANISM	CELL FATE
mc11001370	PROTEIN FATE (folding modification destination)	PROTEIN WITH BINDING FUNCTION OR COFACTOR REQUIREMENT (structural or catalytic)	CELLULAR COMMUNICATION/SIGNAL TRANSDUCTION MECHANISM
mc11001372	PROTEIN WITH BINDING FUNCTION OR COFACTOR REQUIREMENT (structural or catalytic)	CELLULAR COMMUNICATION/SIGNAL TRANSDUCTION MECHANISM	INTERACTION WITH THE ENVIRONMENT	SUBCELLULAR LOCALIZATION
mc11001374	METABOLISM	CELL CYCLE AND DNA PROCESSING	PROTEIN FATE (folding modification destination)	PROTEIN WITH BINDING FUNCTION OR COFACTOR REQUIREMENT (structural or catalytic)	CELLULAR COMMUNICATION/SIGNAL TRANSDUCTION MECHANISM	INTERACTION WITH THE ENVIRONMENT	SUBCELLULAR LOCALIZATION
mc11001375	PROTEIN WITH BINDING FUNCTION OR COFACTOR REQUIREMENT (structural or catalytic)	CELLULAR TRANSPORT TRANSPORT FACILITIES AND TRANSPORT ROUTES	CELLULAR COMMUNICATION/SIGNAL TRANSDUCTION MECHANISM	SUBCELLULAR LOCALIZATION
mc11001377	TRANSCRIPTION	PROTEIN WITH BINDING FUNCTION OR COFACTOR REQUIREMENT (structural or catalytic)	CELL FATE	SUBCELLULAR LOCALIZATION
mc11001378	CELLULAR TRANSPORT TRANSPORT FACILITIES AND TRANSPORT ROUTES	SUBCELLULAR LOCALIZATION
mc11001379	METABOLISM
mc11001380	PROTEIN WITH BINDING FUNCTION OR COFACTOR REQUIREMENT (structural or catalytic)	CELLULAR TRANSPORT TRANSPORT FACILITIES AND TRANSPORT ROUTES	CELLULAR COMMUNICATION/SIGNAL TRANSDUCTION MECHANISM	CELL RESCUE DEFENSE AND VIRULENCE	INTERACTION WITH THE ENVIRONMENT	SYSTEMIC INTERACTION WITH THE ENVIRONMENT
mc11001381	PROTEIN WITH BINDING FUNCTION OR COFACTOR REQUIREMENT (structural or catalytic)	CELLULAR TRANSPORT TRANSPORT FACILITIES AND TRANSPORT ROUTES	CELLULAR COMMUNICATION/SIGNAL TRANSDUCTION MECHANISM	CELL RESCUE DEFENSE AND VIRULENCE	INTERACTION WITH THE ENVIRONMENT
mc11001382	METABOLISM
mc11001415	CELLULAR COMMUNICATION/SIGNAL TRANSDUCTION MECHANISM	SYSTEMIC INTERACTION WITH THE ENVIRONMENT
mc11001417	CELLULAR COMMUNICATION/SIGNAL TRANSDUCTION MECHANISM	INTERACTION WITH THE ENVIRONMENT	SYSTEMIC INTERACTION WITH THE ENVIRONMENT	SUBCELLULAR LOCALIZATION
mc11001420	CELLULAR COMMUNICATION/SIGNAL TRANSDUCTION MECHANISM	SYSTEMIC INTERACTION WITH THE ENVIRONMENT	SUBCELLULAR LOCALIZATION
mc11001422	CELLULAR COMMUNICATION/SIGNAL TRANSDUCTION MECHANISM	SYSTEMIC INTERACTION WITH THE ENVIRONMENT
mc11001440	CELL CYCLE AND DNA PROCESSING	PROTEIN WITH BINDING FUNCTION OR COFACTOR REQUIREMENT (structural or catalytic)	CELLULAR TRANSPORT TRANSPORT FACILITIES AND TRANSPORT ROUTES	INTERACTION WITH THE ENVIRONMENT	CELL FATE	DEVELOPMENT (Systemic)	BIOGENESIS OF CELLULAR COMPONENTS	SUBCELLULAR LOCALIZATION
mc11001442	METABOLISM
mc11001443	CELL CYCLE AND DNA PROCESSING	TRANSCRIPTION	PROTEIN WITH BINDING FUNCTION OR COFACTOR REQUIREMENT (structural or catalytic)	CELL FATE	SUBCELLULAR LOCALIZATION
mc11001447	METABOLISM	SYSTEMIC INTERACTION WITH THE ENVIRONMENT	ORGAN LOCALIZATION
mc11001456	TRANSCRIPTION	PROTEIN WITH BINDING FUNCTION OR COFACTOR REQUIREMENT (structural or catalytic)	DEVELOPMENT (Systemic)	SUBCELLULAR LOCALIZATION
mc11001458	PROTEIN SYNTHESIS	CELL FATE	SUBCELLULAR LOCALIZATION
mc11001462	CELLULAR COMMUNICATION/SIGNAL TRANSDUCTION MECHANISM
mc11001464	CELL CYCLE AND DNA PROCESSING	PROTEIN WITH BINDING FUNCTION OR COFACTOR REQUIREMENT (structural or catalytic)	SUBCELLULAR LOCALIZATION
mc11001466	REGULATION OF METABOLISM AND PROTEIN FUNCTION	SUBCELLULAR LOCALIZATION
mc11001467	REGULATION OF METABOLISM AND PROTEIN FUNCTION	SYSTEMIC INTERACTION WITH THE ENVIRONMENT	SUBCELLULAR LOCALIZATION
mc11001471	SUBCELLULAR LOCALIZATION
mc11001473	TRANSCRIPTION	PROTEIN WITH BINDING FUNCTION OR COFACTOR REQUIREMENT (structural or catalytic)	SUBCELLULAR LOCALIZATION
mc11001474	PROTEIN WITH BINDING FUNCTION OR COFACTOR REQUIREMENT (structural or catalytic)	REGULATION OF METABOLISM AND PROTEIN FUNCTION	CELLULAR TRANSPORT TRANSPORT FACILITIES AND TRANSPORT ROUTES	SUBCELLULAR LOCALIZATION
mc11001475	CELLULAR TRANSPORT TRANSPORT FACILITIES AND TRANSPORT ROUTES	CELLULAR COMMUNICATION/SIGNAL TRANSDUCTION MECHANISM	SUBCELLULAR LOCALIZATION
mc11001477	CELLULAR TRANSPORT TRANSPORT FACILITIES AND TRANSPORT ROUTES	SUBCELLULAR LOCALIZATION
mc11001478	PROTEIN WITH BINDING FUNCTION OR COFACTOR REQUIREMENT (structural or catalytic)	CELLULAR TRANSPORT TRANSPORT FACILITIES AND TRANSPORT ROUTES
mc11001479	ENERGY	PROTEIN WITH BINDING FUNCTION OR COFACTOR REQUIREMENT (structural or catalytic)	CELLULAR TRANSPORT TRANSPORT FACILITIES AND TRANSPORT ROUTES	SUBCELLULAR LOCALIZATION
mc11001481	METABOLISM	CELL CYCLE AND DNA PROCESSING	BIOGENESIS OF CELLULAR COMPONENTS	SUBCELLULAR LOCALIZATION
mc11001482	ENERGY	PROTEIN WITH BINDING FUNCTION OR COFACTOR REQUIREMENT (structural or catalytic)	CELLULAR TRANSPORT TRANSPORT FACILITIES AND TRANSPORT ROUTES	BIOGENESIS OF CELLULAR COMPONENTS	SUBCELLULAR LOCALIZATION
mc11001483	CELL CYCLE AND DNA PROCESSING	PROTEIN WITH BINDING FUNCTION OR COFACTOR REQUIREMENT (structural or catalytic)	REGULATION OF METABOLISM AND PROTEIN FUNCTION	CELLULAR COMMUNICATION/SIGNAL TRANSDUCTION MECHANISM	CELL FATE	SUBCELLULAR LOCALIZATION
mc11001484	CELL CYCLE AND DNA PROCESSING	PROTEIN FATE (folding modification destination)	PROTEIN WITH BINDING FUNCTION OR COFACTOR REQUIREMENT (structural or catalytic)	REGULATION OF METABOLISM AND PROTEIN FUNCTION	CELLULAR COMMUNICATION/SIGNAL TRANSDUCTION MECHANISM	DEVELOPMENT (Systemic)
mc11001485	PROTEIN WITH BINDING FUNCTION OR COFACTOR REQUIREMENT (structural or catalytic)	CELLULAR TRANSPORT TRANSPORT FACILITIES AND TRANSPORT ROUTES	CELLULAR COMMUNICATION/SIGNAL TRANSDUCTION MECHANISM	SUBCELLULAR LOCALIZATION
mc11001487	PROTEIN WITH BINDING FUNCTION OR COFACTOR REQUIREMENT (structural or catalytic)	CELLULAR TRANSPORT TRANSPORT FACILITIES AND TRANSPORT ROUTES	INTERACTION WITH THE ENVIRONMENT	SUBCELLULAR LOCALIZATION	CELL TYPE LOCALIZATION	ORGAN LOCALIZATION
mc11001491	CELLULAR TRANSPORT TRANSPORT FACILITIES AND TRANSPORT ROUTES	SUBCELLULAR LOCALIZATION
mc11001493	TRANSCRIPTION	PROTEIN WITH BINDING FUNCTION OR COFACTOR REQUIREMENT (structural or catalytic)	SUBCELLULAR LOCALIZATION
mc11001494	METABOLISM	PROTEIN WITH BINDING FUNCTION OR COFACTOR REQUIREMENT (structural or catalytic)	CELLULAR TRANSPORT TRANSPORT FACILITIES AND TRANSPORT ROUTES
mc11001495	ENERGY
mc11001496	METABOLISM	TRANSCRIPTION	PROTEIN WITH BINDING FUNCTION OR COFACTOR REQUIREMENT (structural or catalytic)
mc11001497	METABOLISM	ENERGY	PROTEIN WITH BINDING FUNCTION OR COFACTOR REQUIREMENT (structural or catalytic)	CELLULAR TRANSPORT TRANSPORT FACILITIES AND TRANSPORT ROUTES	SUBCELLULAR LOCALIZATION
mc11001499	PROTEIN FATE (folding modification destination)	PROTEIN WITH BINDING FUNCTION OR COFACTOR REQUIREMENT (structural or catalytic)	CELLULAR TRANSPORT TRANSPORT FACILITIES AND TRANSPORT ROUTES	SUBCELLULAR LOCALIZATION
mc11001500	REGULATION OF METABOLISM AND PROTEIN FUNCTION	ORGAN DIFFERENTIATION
mc11001509	PROTEIN WITH BINDING FUNCTION OR COFACTOR REQUIREMENT (structural or catalytic)
mc11001511	PROTEIN WITH BINDING FUNCTION OR COFACTOR REQUIREMENT (structural or catalytic)	CELLULAR TRANSPORT TRANSPORT FACILITIES AND TRANSPORT ROUTES	BIOGENESIS OF CELLULAR COMPONENTS	SUBCELLULAR LOCALIZATION
mc11001512	PROTEIN FATE (folding modification destination)	PROTEIN WITH BINDING FUNCTION OR COFACTOR REQUIREMENT (structural or catalytic)	SUBCELLULAR LOCALIZATION
mc11001513	CELLULAR COMMUNICATION/SIGNAL TRANSDUCTION MECHANISM
mc11001514	PROTEIN FATE (folding modification destination)	CELL RESCUE DEFENSE AND VIRULENCE
mc11001517	CELLULAR TRANSPORT TRANSPORT FACILITIES AND TRANSPORT ROUTES	SUBCELLULAR LOCALIZATION
mc11001519	PROTEIN WITH BINDING FUNCTION OR COFACTOR REQUIREMENT (structural or catalytic)
mc11001524	METABOLISM	PROTEIN FATE (folding modification destination)	PROTEIN WITH BINDING FUNCTION OR COFACTOR REQUIREMENT (structural or catalytic)	REGULATION OF METABOLISM AND PROTEIN FUNCTION	CELLULAR COMMUNICATION/SIGNAL TRANSDUCTION MECHANISM	SUBCELLULAR LOCALIZATION
mc11001528	REGULATION OF METABOLISM AND PROTEIN FUNCTION	CELLULAR COMMUNICATION/SIGNAL TRANSDUCTION MECHANISM
mc11001530	SUBCELLULAR LOCALIZATION
mc11001537	PROTEIN WITH BINDING FUNCTION OR COFACTOR REQUIREMENT (structural or catalytic)	ORGAN DIFFERENTIATION	SUBCELLULAR LOCALIZATION	ORGAN LOCALIZATION
mc11001540	ENERGY	PROTEIN WITH BINDING FUNCTION OR COFACTOR REQUIREMENT (structural or catalytic)	CELLULAR TRANSPORT TRANSPORT FACILITIES AND TRANSPORT ROUTES	SUBCELLULAR LOCALIZATION
mc11001541	METABOLISM	ENERGY	CELLULAR TRANSPORT TRANSPORT FACILITIES AND TRANSPORT ROUTES	BIOGENESIS OF CELLULAR COMPONENTS	SUBCELLULAR LOCALIZATION
mc11001543	SUBCELLULAR LOCALIZATION
mc11001544	TRANSCRIPTION	PROTEIN WITH BINDING FUNCTION OR COFACTOR REQUIREMENT (structural or catalytic)	SUBCELLULAR LOCALIZATION
mc11001545	METABOLISM
mc11001546	PROTEIN WITH BINDING FUNCTION OR COFACTOR REQUIREMENT (structural or catalytic)	INTERACTION WITH THE ENVIRONMENT	SUBCELLULAR LOCALIZATION
mc11001547	PROTEIN WITH BINDING FUNCTION OR COFACTOR REQUIREMENT (structural or catalytic)
mc11001550	PROTEIN FATE (folding modification destination)	PROTEIN WITH BINDING FUNCTION OR COFACTOR REQUIREMENT (structural or catalytic)	CELLULAR COMMUNICATION/SIGNAL TRANSDUCTION MECHANISM	SYSTEMIC INTERACTION WITH THE ENVIRONMENT	CELL FATE	DEVELOPMENT (Systemic)	ORGAN DIFFERENTIATION	SUBCELLULAR LOCALIZATION
mc11001551	METABOLISM	PROTEIN FATE (folding modification destination)	PROTEIN WITH BINDING FUNCTION OR COFACTOR REQUIREMENT (structural or catalytic)	CELLULAR COMMUNICATION/SIGNAL TRANSDUCTION MECHANISM
mc11001554	PROTEIN WITH BINDING FUNCTION OR COFACTOR REQUIREMENT (structural or catalytic)	CELLULAR TRANSPORT TRANSPORT FACILITIES AND TRANSPORT ROUTES	CELLULAR COMMUNICATION/SIGNAL TRANSDUCTION MECHANISM	SUBCELLULAR LOCALIZATION
mc11001556	METABOLISM	TRANSCRIPTION	PROTEIN WITH BINDING FUNCTION OR COFACTOR REQUIREMENT (structural or catalytic)	CELLULAR COMMUNICATION/SIGNAL TRANSDUCTION MECHANISM	SUBCELLULAR LOCALIZATION
mc11001557	SUBCELLULAR LOCALIZATION
mc11001559	METABOLISM	ENERGY	SUBCELLULAR LOCALIZATION	ORGAN LOCALIZATION
mc11001560	SUBCELLULAR LOCALIZATION
mc11001561	PROTEIN WITH BINDING FUNCTION OR COFACTOR REQUIREMENT (structural or catalytic)	CELLULAR TRANSPORT TRANSPORT FACILITIES AND TRANSPORT ROUTES	INTERACTION WITH THE ENVIRONMENT	SYSTEMIC INTERACTION WITH THE ENVIRONMENT	SUBCELLULAR LOCALIZATION
mc11001562	TRANSCRIPTION	PROTEIN WITH BINDING FUNCTION OR COFACTOR REQUIREMENT (structural or catalytic)	DEVELOPMENT (Systemic)	CELL TYPE DIFFERENTIATION	ORGAN DIFFERENTIATION	SUBCELLULAR LOCALIZATION
mc11001563	PROTEIN WITH BINDING FUNCTION OR COFACTOR REQUIREMENT (structural or catalytic)	CELLULAR TRANSPORT TRANSPORT FACILITIES AND TRANSPORT ROUTES	SUBCELLULAR LOCALIZATION
mc11001565	CELLULAR TRANSPORT TRANSPORT FACILITIES AND TRANSPORT ROUTES
mc11001566	PROTEIN WITH BINDING FUNCTION OR COFACTOR REQUIREMENT (structural or catalytic)	CELLULAR COMMUNICATION/SIGNAL TRANSDUCTION MECHANISM	SYSTEMIC INTERACTION WITH THE ENVIRONMENT
mc11001568	PROTEIN FATE (folding modification destination)	INTERACTION WITH THE ENVIRONMENT	SYSTEMIC INTERACTION WITH THE ENVIRONMENT	CELL FATE	SUBCELLULAR LOCALIZATION
mc11001569	TRANSCRIPTION	PROTEIN WITH BINDING FUNCTION OR COFACTOR REQUIREMENT (structural or catalytic)	SUBCELLULAR LOCALIZATION
mc11001571	PROTEIN WITH BINDING FUNCTION OR COFACTOR REQUIREMENT (structural or catalytic)	REGULATION OF METABOLISM AND PROTEIN FUNCTION	SUBCELLULAR LOCALIZATION
mc11001572	PROTEIN WITH BINDING FUNCTION OR COFACTOR REQUIREMENT (structural or catalytic)	CELLULAR TRANSPORT TRANSPORT FACILITIES AND TRANSPORT ROUTES
mc11001573	SUBCELLULAR LOCALIZATION
mc11001574	SUBCELLULAR LOCALIZATION
mc11001575	METABOLISM	TRANSCRIPTION	PROTEIN FATE (folding modification destination)	PROTEIN WITH BINDING FUNCTION OR COFACTOR REQUIREMENT (structural or catalytic)	CELLULAR COMMUNICATION/SIGNAL TRANSDUCTION MECHANISM	SUBCELLULAR LOCALIZATION
mc11001584	METABOLISM	PROTEIN WITH BINDING FUNCTION OR COFACTOR REQUIREMENT (structural or catalytic)	CELLULAR TRANSPORT TRANSPORT FACILITIES AND TRANSPORT ROUTES	CELLULAR COMMUNICATION/SIGNAL TRANSDUCTION MECHANISM	CELL RESCUE DEFENSE AND VIRULENCE	SYSTEMIC INTERACTION WITH THE ENVIRONMENT
mc11001585	PROTEIN WITH BINDING FUNCTION OR COFACTOR REQUIREMENT (structural or catalytic)	CELL RESCUE DEFENSE AND VIRULENCE	INTERACTION WITH THE ENVIRONMENT	SYSTEMIC INTERACTION WITH THE ENVIRONMENT	ORGAN DIFFERENTIATION	SUBCELLULAR LOCALIZATION
mc11001586	PROTEIN WITH BINDING FUNCTION OR COFACTOR REQUIREMENT (structural or catalytic)	CELLULAR COMMUNICATION/SIGNAL TRANSDUCTION MECHANISM	SUBCELLULAR LOCALIZATION
mc11001589	CELLULAR COMMUNICATION/SIGNAL TRANSDUCTION MECHANISM
mc11001591	REGULATION OF METABOLISM AND PROTEIN FUNCTION	CELL TYPE DIFFERENTIATION
mc11001593	PROTEIN WITH BINDING FUNCTION OR COFACTOR REQUIREMENT (structural or catalytic)	CELLULAR COMMUNICATION/SIGNAL TRANSDUCTION MECHANISM	INTERACTION WITH THE ENVIRONMENT
mc11001595	CELL RESCUE DEFENSE AND VIRULENCE	SUBCELLULAR LOCALIZATION
mc11001600	PROTEIN WITH BINDING FUNCTION OR COFACTOR REQUIREMENT (structural or catalytic)
mc11001606	TRANSCRIPTION	SUBCELLULAR LOCALIZATION
mc11001607	CELL CYCLE AND DNA PROCESSING	TRANSCRIPTION	PROTEIN WITH BINDING FUNCTION OR COFACTOR REQUIREMENT (structural or catalytic)	REGULATION OF METABOLISM AND PROTEIN FUNCTION	DEVELOPMENT (Systemic)	SUBCELLULAR LOCALIZATION
mc11001608	CELLULAR COMMUNICATION/SIGNAL TRANSDUCTION MECHANISM
mc11001610	METABOLISM	CELL CYCLE AND DNA PROCESSING
mc11001611	PROTEIN WITH BINDING FUNCTION OR COFACTOR REQUIREMENT (structural or catalytic)	REGULATION OF METABOLISM AND PROTEIN FUNCTION	CELLULAR COMMUNICATION/SIGNAL TRANSDUCTION MECHANISM	SUBCELLULAR LOCALIZATION
mc11001612	PROTEIN WITH BINDING FUNCTION OR COFACTOR REQUIREMENT (structural or catalytic)	CELLULAR COMMUNICATION/SIGNAL TRANSDUCTION MECHANISM
mc11001613	PROTEIN WITH BINDING FUNCTION OR COFACTOR REQUIREMENT (structural or catalytic)	CELLULAR COMMUNICATION/SIGNAL TRANSDUCTION MECHANISM	SUBCELLULAR LOCALIZATION
mc11001614	PROTEIN FATE (folding modification destination)	PROTEIN WITH BINDING FUNCTION OR COFACTOR REQUIREMENT (structural or catalytic)
mc11001615	PROTEIN FATE (folding modification destination)
mc11001616	TRANSCRIPTION	PROTEIN WITH BINDING FUNCTION OR COFACTOR REQUIREMENT (structural or catalytic)	SUBCELLULAR LOCALIZATION
mc11001617	PROTEIN FATE (folding modification destination)	PROTEIN WITH BINDING FUNCTION OR COFACTOR REQUIREMENT (structural or catalytic)	REGULATION OF METABOLISM AND PROTEIN FUNCTION	CELL RESCUE DEFENSE AND VIRULENCE	SUBCELLULAR LOCALIZATION
mc11001618	PROTEIN WITH BINDING FUNCTION OR COFACTOR REQUIREMENT (structural or catalytic)	REGULATION OF METABOLISM AND PROTEIN FUNCTION	DEVELOPMENT (Systemic)	CELL TYPE LOCALIZATION	ORGAN LOCALIZATION
mc11001621	ENERGY	PROTEIN WITH BINDING FUNCTION OR COFACTOR REQUIREMENT (structural or catalytic)	CELLULAR TRANSPORT TRANSPORT FACILITIES AND TRANSPORT ROUTES	BIOGENESIS OF CELLULAR COMPONENTS	SUBCELLULAR LOCALIZATION
mc11001623	SUBCELLULAR LOCALIZATION
mc11001624	CELLULAR TRANSPORT TRANSPORT FACILITIES AND TRANSPORT ROUTES	CELLULAR COMMUNICATION/SIGNAL TRANSDUCTION MECHANISM	INTERACTION WITH THE ENVIRONMENT	SUBCELLULAR LOCALIZATION	CELL TYPE LOCALIZATION	ORGAN LOCALIZATION
mc11001636	PROTEIN WITH BINDING FUNCTION OR COFACTOR REQUIREMENT (structural or catalytic)	CELLULAR COMMUNICATION/SIGNAL TRANSDUCTION MECHANISM	INTERACTION WITH THE ENVIRONMENT	SYSTEMIC INTERACTION WITH THE ENVIRONMENT	CELL FATE	SUBCELLULAR LOCALIZATION
mc11001637	PROTEIN WITH BINDING FUNCTION OR COFACTOR REQUIREMENT (structural or catalytic)	CELLULAR COMMUNICATION/SIGNAL TRANSDUCTION MECHANISM	INTERACTION WITH THE ENVIRONMENT	SYSTEMIC INTERACTION WITH THE ENVIRONMENT	CELL FATE	SUBCELLULAR LOCALIZATION
mc11001639	PROTEIN WITH BINDING FUNCTION OR COFACTOR REQUIREMENT (structural or catalytic)	CELLULAR COMMUNICATION/SIGNAL TRANSDUCTION MECHANISM	INTERACTION WITH THE ENVIRONMENT	SYSTEMIC INTERACTION WITH THE ENVIRONMENT	CELL FATE	SUBCELLULAR LOCALIZATION
mc11001640	PROTEIN WITH BINDING FUNCTION OR COFACTOR REQUIREMENT (structural or catalytic)	CELLULAR COMMUNICATION/SIGNAL TRANSDUCTION MECHANISM	INTERACTION WITH THE ENVIRONMENT	SYSTEMIC INTERACTION WITH THE ENVIRONMENT	CELL FATE	SUBCELLULAR LOCALIZATION
mc11001641	PROTEIN WITH BINDING FUNCTION OR COFACTOR REQUIREMENT (structural or catalytic)	CELLULAR COMMUNICATION/SIGNAL TRANSDUCTION MECHANISM	INTERACTION WITH THE ENVIRONMENT	SYSTEMIC INTERACTION WITH THE ENVIRONMENT	CELL FATE	SUBCELLULAR LOCALIZATION
mc11001643	PROTEIN WITH BINDING FUNCTION OR COFACTOR REQUIREMENT (structural or catalytic)	CELLULAR COMMUNICATION/SIGNAL TRANSDUCTION MECHANISM	INTERACTION WITH THE ENVIRONMENT	SYSTEMIC INTERACTION WITH THE ENVIRONMENT	CELL FATE	SUBCELLULAR LOCALIZATION
mc11001651	PROTEIN FATE (folding modification destination)	PROTEIN WITH BINDING FUNCTION OR COFACTOR REQUIREMENT (structural or catalytic)	CELL RESCUE DEFENSE AND VIRULENCE	SUBCELLULAR LOCALIZATION
mc11001652	CELL CYCLE AND DNA PROCESSING	PROTEIN WITH BINDING FUNCTION OR COFACTOR REQUIREMENT (structural or catalytic)	DEVELOPMENT (Systemic)	SUBCELLULAR LOCALIZATION
mc11001653	CELL CYCLE AND DNA PROCESSING	PROTEIN WITH BINDING FUNCTION OR COFACTOR REQUIREMENT (structural or catalytic)	CELL RESCUE DEFENSE AND VIRULENCE	SUBCELLULAR LOCALIZATION
mc11001654	PROTEIN FATE (folding modification destination)	PROTEIN WITH BINDING FUNCTION OR COFACTOR REQUIREMENT (structural or catalytic)	CELL FATE	SUBCELLULAR LOCALIZATION
mc11001656	CELL CYCLE AND DNA PROCESSING	PROTEIN WITH BINDING FUNCTION OR COFACTOR REQUIREMENT (structural or catalytic)	SUBCELLULAR LOCALIZATION
mc11001658	PROTEIN WITH BINDING FUNCTION OR COFACTOR REQUIREMENT (structural or catalytic)	CELLULAR COMMUNICATION/SIGNAL TRANSDUCTION MECHANISM	SUBCELLULAR LOCALIZATION
mc11001666	CELL FATE
mc11001667	CELL CYCLE AND DNA PROCESSING	CELL FATE
mc11001669	CELL FATE
mc11001672	PROTEIN FATE (folding modification destination)	PROTEIN WITH BINDING FUNCTION OR COFACTOR REQUIREMENT (structural or catalytic)	CELLULAR TRANSPORT TRANSPORT FACILITIES AND TRANSPORT ROUTES	BIOGENESIS OF CELLULAR COMPONENTS	SUBCELLULAR LOCALIZATION
mc11001674	CELLULAR COMMUNICATION/SIGNAL TRANSDUCTION MECHANISM
mc11001678	PROTEIN WITH BINDING FUNCTION OR COFACTOR REQUIREMENT (structural or catalytic)
mc11001680	PROTEIN WITH BINDING FUNCTION OR COFACTOR REQUIREMENT (structural or catalytic)	CELLULAR COMMUNICATION/SIGNAL TRANSDUCTION MECHANISM	INTERACTION WITH THE ENVIRONMENT	SYSTEMIC INTERACTION WITH THE ENVIRONMENT	CELL FATE	SUBCELLULAR LOCALIZATION
mc11001681	PROTEIN WITH BINDING FUNCTION OR COFACTOR REQUIREMENT (structural or catalytic)	CELLULAR COMMUNICATION/SIGNAL TRANSDUCTION MECHANISM	INTERACTION WITH THE ENVIRONMENT	SYSTEMIC INTERACTION WITH THE ENVIRONMENT	CELL FATE	CELL TYPE DIFFERENTIATION	SUBCELLULAR LOCALIZATION
mc11001682	PROTEIN WITH BINDING FUNCTION OR COFACTOR REQUIREMENT (structural or catalytic)	CELLULAR COMMUNICATION/SIGNAL TRANSDUCTION MECHANISM	INTERACTION WITH THE ENVIRONMENT	SYSTEMIC INTERACTION WITH THE ENVIRONMENT	CELL FATE	SUBCELLULAR LOCALIZATION	ORGAN LOCALIZATION
mc11001685	PROTEIN WITH BINDING FUNCTION OR COFACTOR REQUIREMENT (structural or catalytic)	CELLULAR COMMUNICATION/SIGNAL TRANSDUCTION MECHANISM	INTERACTION WITH THE ENVIRONMENT	SYSTEMIC INTERACTION WITH THE ENVIRONMENT	CELL FATE	SUBCELLULAR LOCALIZATION
mc11001686	PROTEIN WITH BINDING FUNCTION OR COFACTOR REQUIREMENT (structural or catalytic)	CELLULAR COMMUNICATION/SIGNAL TRANSDUCTION MECHANISM	INTERACTION WITH THE ENVIRONMENT	SYSTEMIC INTERACTION WITH THE ENVIRONMENT	CELL FATE	SUBCELLULAR LOCALIZATION
mc11001687	PROTEIN SYNTHESIS	PROTEIN WITH BINDING FUNCTION OR COFACTOR REQUIREMENT (structural or catalytic)	REGULATION OF METABOLISM AND PROTEIN FUNCTION
mc11001691	TRANSCRIPTION	PROTEIN WITH BINDING FUNCTION OR COFACTOR REQUIREMENT (structural or catalytic)	DEVELOPMENT (Systemic)	ORGAN DIFFERENTIATION	SUBCELLULAR LOCALIZATION
mc11001693	CELL CYCLE AND DNA PROCESSING	TRANSCRIPTION	PROTEIN WITH BINDING FUNCTION OR COFACTOR REQUIREMENT (structural or catalytic)	SUBCELLULAR LOCALIZATION
mc11001694	PROTEIN WITH BINDING FUNCTION OR COFACTOR REQUIREMENT (structural or catalytic)	CELLULAR TRANSPORT TRANSPORT FACILITIES AND TRANSPORT ROUTES	SUBCELLULAR LOCALIZATION
mc11001695	METABOLISM	PROTEIN FATE (folding modification destination)	REGULATION OF METABOLISM AND PROTEIN FUNCTION	CELLULAR COMMUNICATION/SIGNAL TRANSDUCTION MECHANISM
mc11001697	PROTEIN WITH BINDING FUNCTION OR COFACTOR REQUIREMENT (structural or catalytic)
mc11001700	METABOLISM	ENERGY	PROTEIN WITH BINDING FUNCTION OR COFACTOR REQUIREMENT (structural or catalytic)	CELLULAR COMMUNICATION/SIGNAL TRANSDUCTION MECHANISM	INTERACTION WITH THE ENVIRONMENT	SYSTEMIC INTERACTION WITH THE ENVIRONMENT	SUBCELLULAR LOCALIZATION	TISSUE LOCALIZATION
mc11001703	CELL CYCLE AND DNA PROCESSING	PROTEIN SYNTHESIS	PROTEIN WITH BINDING FUNCTION OR COFACTOR REQUIREMENT (structural or catalytic)	INTERACTION WITH THE ENVIRONMENT	DEVELOPMENT (Systemic)	SUBCELLULAR LOCALIZATION
mc11001704	TRANSCRIPTION	PROTEIN WITH BINDING FUNCTION OR COFACTOR REQUIREMENT (structural or catalytic)	DEVELOPMENT (Systemic)	SUBCELLULAR LOCALIZATION
mc11001709	METABOLISM
mc11001711	PROTEIN WITH BINDING FUNCTION OR COFACTOR REQUIREMENT (structural or catalytic)	SUBCELLULAR LOCALIZATION
mc11001718	METABOLISM	ENERGY	PROTEIN WITH BINDING FUNCTION OR COFACTOR REQUIREMENT (structural or catalytic)	SUBCELLULAR LOCALIZATION
mc11001723	PROTEIN WITH BINDING FUNCTION OR COFACTOR REQUIREMENT (structural or catalytic)	CELLULAR TRANSPORT TRANSPORT FACILITIES AND TRANSPORT ROUTES	SUBCELLULAR LOCALIZATION
mc11001727	METABOLISM	CELL CYCLE AND DNA PROCESSING	PROTEIN FATE (folding modification destination)	PROTEIN WITH BINDING FUNCTION OR COFACTOR REQUIREMENT (structural or catalytic)	CELLULAR COMMUNICATION/SIGNAL TRANSDUCTION MECHANISM	INTERACTION WITH THE ENVIRONMENT
mc11001728	SUBCELLULAR LOCALIZATION
mc11001734	TRANSCRIPTION	PROTEIN WITH BINDING FUNCTION OR COFACTOR REQUIREMENT (structural or catalytic)	TISSUE DIFFERENTIATION	SUBCELLULAR LOCALIZATION
mc11001737	TRANSCRIPTION	PROTEIN WITH BINDING FUNCTION OR COFACTOR REQUIREMENT (structural or catalytic)	TISSUE DIFFERENTIATION	SUBCELLULAR LOCALIZATION
mc11001740	METABOLISM	CELL CYCLE AND DNA PROCESSING	TRANSCRIPTION	PROTEIN WITH BINDING FUNCTION OR COFACTOR REQUIREMENT (structural or catalytic)	CELL RESCUE DEFENSE AND VIRULENCE	SUBCELLULAR LOCALIZATION
mc11001742	TRANSPOSABLE ELEMENTS VIRAL AND PLASMID PROTEINS
mc11001745	PROTEIN WITH BINDING FUNCTION OR COFACTOR REQUIREMENT (structural or catalytic)
mc11001746	METABOLISM	PROTEIN SYNTHESIS	PROTEIN FATE (folding modification destination)	PROTEIN WITH BINDING FUNCTION OR COFACTOR REQUIREMENT (structural or catalytic)	CELL TYPE DIFFERENTIATION	SUBCELLULAR LOCALIZATION
mc11001747	PROTEIN WITH BINDING FUNCTION OR COFACTOR REQUIREMENT (structural or catalytic)	CELLULAR TRANSPORT TRANSPORT FACILITIES AND TRANSPORT ROUTES	CELL FATE	DEVELOPMENT (Systemic)	BIOGENESIS OF CELLULAR COMPONENTS	SUBCELLULAR LOCALIZATION
mc11001749	CELL FATE	BIOGENESIS OF CELLULAR COMPONENTS	SUBCELLULAR LOCALIZATION
mc11001750	PROTEIN SYNTHESIS	CELL FATE	SUBCELLULAR LOCALIZATION
mc11001751	PROTEIN WITH BINDING FUNCTION OR COFACTOR REQUIREMENT (structural or catalytic)	CELLULAR TRANSPORT TRANSPORT FACILITIES AND TRANSPORT ROUTES	SUBCELLULAR LOCALIZATION
mc11001752	CELL CYCLE AND DNA PROCESSING	TRANSCRIPTION	PROTEIN WITH BINDING FUNCTION OR COFACTOR REQUIREMENT (structural or catalytic)
mc11001757	METABOLISM
mc11001758	CELLULAR COMMUNICATION/SIGNAL TRANSDUCTION MECHANISM	SUBCELLULAR LOCALIZATION
mc11001761	PROTEIN WITH BINDING FUNCTION OR COFACTOR REQUIREMENT (structural or catalytic)
mc11001762	REGULATION OF METABOLISM AND PROTEIN FUNCTION	SUBCELLULAR LOCALIZATION
mc11001766	CELL CYCLE AND DNA PROCESSING	PROTEIN WITH BINDING FUNCTION OR COFACTOR REQUIREMENT (structural or catalytic)	CELL RESCUE DEFENSE AND VIRULENCE	SUBCELLULAR LOCALIZATION
mc11001768	METABOLISM	PROTEIN FATE (folding modification destination)	CELLULAR COMMUNICATION/SIGNAL TRANSDUCTION MECHANISM
mc11001770	CELL CYCLE AND DNA PROCESSING	PROTEIN WITH BINDING FUNCTION OR COFACTOR REQUIREMENT (structural or catalytic)	INTERACTION WITH THE ENVIRONMENT	SUBCELLULAR LOCALIZATION
mc11001771	METABOLISM	PROTEIN FATE (folding modification destination)	PROTEIN WITH BINDING FUNCTION OR COFACTOR REQUIREMENT (structural or catalytic)
mc11001774	PROTEIN WITH BINDING FUNCTION OR COFACTOR REQUIREMENT (structural or catalytic)
mc11001775	CELL CYCLE AND DNA PROCESSING	TRANSCRIPTION	PROTEIN WITH BINDING FUNCTION OR COFACTOR REQUIREMENT (structural or catalytic)	SUBCELLULAR LOCALIZATION
mc11001778	PROTEIN WITH BINDING FUNCTION OR COFACTOR REQUIREMENT (structural or catalytic)	SUBCELLULAR LOCALIZATION	ORGAN LOCALIZATION
mc11001779	PROTEIN WITH BINDING FUNCTION OR COFACTOR REQUIREMENT (structural or catalytic)	CELL RESCUE DEFENSE AND VIRULENCE	SUBCELLULAR LOCALIZATION
mc11001780	PROTEIN WITH BINDING FUNCTION OR COFACTOR REQUIREMENT (structural or catalytic)	CELL RESCUE DEFENSE AND VIRULENCE	SUBCELLULAR LOCALIZATION
mc11001782	PROTEIN WITH BINDING FUNCTION OR COFACTOR REQUIREMENT (structural or catalytic)	CELL RESCUE DEFENSE AND VIRULENCE
mc11001785	PROTEIN WITH BINDING FUNCTION OR COFACTOR REQUIREMENT (structural or catalytic)	CELLULAR TRANSPORT TRANSPORT FACILITIES AND TRANSPORT ROUTES	INTERACTION WITH THE ENVIRONMENT	BIOGENESIS OF CELLULAR COMPONENTS	SUBCELLULAR LOCALIZATION
mc11001787	TRANSCRIPTION	PROTEIN FATE (folding modification destination)	PROTEIN WITH BINDING FUNCTION OR COFACTOR REQUIREMENT (structural or catalytic)	CELLULAR TRANSPORT TRANSPORT FACILITIES AND TRANSPORT ROUTES	SUBCELLULAR LOCALIZATION
mc11001788	TRANSCRIPTION	PROTEIN WITH BINDING FUNCTION OR COFACTOR REQUIREMENT (structural or catalytic)
mc11001790	PROTEIN SYNTHESIS	SUBCELLULAR LOCALIZATION
mc11001800	PROTEIN FATE (folding modification destination)	PROTEIN WITH BINDING FUNCTION OR COFACTOR REQUIREMENT (structural or catalytic)	REGULATION OF METABOLISM AND PROTEIN FUNCTION	CELLULAR COMMUNICATION/SIGNAL TRANSDUCTION MECHANISM	SUBCELLULAR LOCALIZATION
mc11001801	PROTEIN FATE (folding modification destination)
mc11001804	PROTEIN SYNTHESIS
mc11001805	CELL CYCLE AND DNA PROCESSING	PROTEIN WITH BINDING FUNCTION OR COFACTOR REQUIREMENT (structural or catalytic)	BIOGENESIS OF CELLULAR COMPONENTS	SUBCELLULAR LOCALIZATION
mc11001806	PROTEIN FATE (folding modification destination)	PROTEIN WITH BINDING FUNCTION OR COFACTOR REQUIREMENT (structural or catalytic)	SUBCELLULAR LOCALIZATION
mc11001807	METABOLISM	ENERGY	PROTEIN WITH BINDING FUNCTION OR COFACTOR REQUIREMENT (structural or catalytic)	REGULATION OF METABOLISM AND PROTEIN FUNCTION	CELLULAR TRANSPORT TRANSPORT FACILITIES AND TRANSPORT ROUTES	CELLULAR COMMUNICATION/SIGNAL TRANSDUCTION MECHANISM
mc11001812	CELLULAR COMMUNICATION/SIGNAL TRANSDUCTION MECHANISM	CELL FATE	DEVELOPMENT (Systemic)	CELL TYPE DIFFERENTIATION	ORGAN DIFFERENTIATION	SUBCELLULAR LOCALIZATION
mc11001823	PROTEIN WITH BINDING FUNCTION OR COFACTOR REQUIREMENT (structural or catalytic)	CELLULAR TRANSPORT TRANSPORT FACILITIES AND TRANSPORT ROUTES
mc11001828	SUBCELLULAR LOCALIZATION
mc11001829	TRANSCRIPTION	PROTEIN WITH BINDING FUNCTION OR COFACTOR REQUIREMENT (structural or catalytic)	INTERACTION WITH THE ENVIRONMENT	SUBCELLULAR LOCALIZATION
mc11001832	PROTEIN FATE (folding modification destination)	PROTEIN WITH BINDING FUNCTION OR COFACTOR REQUIREMENT (structural or catalytic)	CELLULAR TRANSPORT TRANSPORT FACILITIES AND TRANSPORT ROUTES	CELLULAR COMMUNICATION/SIGNAL TRANSDUCTION MECHANISM
mc11001833	ENERGY	PROTEIN FATE (folding modification destination)	PROTEIN WITH BINDING FUNCTION OR COFACTOR REQUIREMENT (structural or catalytic)	SUBCELLULAR LOCALIZATION
mc11001834	CELLULAR TRANSPORT TRANSPORT FACILITIES AND TRANSPORT ROUTES	CELLULAR COMMUNICATION/SIGNAL TRANSDUCTION MECHANISM	SUBCELLULAR LOCALIZATION
mc11001860	METABOLISM	PROTEIN WITH BINDING FUNCTION OR COFACTOR REQUIREMENT (structural or catalytic)	SUBCELLULAR LOCALIZATION
mc11001862	PROTEIN WITH BINDING FUNCTION OR COFACTOR REQUIREMENT (structural or catalytic)	REGULATION OF METABOLISM AND PROTEIN FUNCTION	CELLULAR COMMUNICATION/SIGNAL TRANSDUCTION MECHANISM	SUBCELLULAR LOCALIZATION
mc11001865	TRANSCRIPTION	PROTEIN FATE (folding modification destination)	PROTEIN WITH BINDING FUNCTION OR COFACTOR REQUIREMENT (structural or catalytic)	REGULATION OF METABOLISM AND PROTEIN FUNCTION	CELLULAR COMMUNICATION/SIGNAL TRANSDUCTION MECHANISM	CELL TYPE DIFFERENTIATION	TISSUE DIFFERENTIATION	SUBCELLULAR LOCALIZATION
mc11001866	PROTEIN WITH BINDING FUNCTION OR COFACTOR REQUIREMENT (structural or catalytic)	CELLULAR COMMUNICATION/SIGNAL TRANSDUCTION MECHANISM
mc11001868	TRANSCRIPTION	SUBCELLULAR LOCALIZATION
mc11001872	PROTEIN WITH BINDING FUNCTION OR COFACTOR REQUIREMENT (structural or catalytic)	CELLULAR TRANSPORT TRANSPORT FACILITIES AND TRANSPORT ROUTES	CELLULAR COMMUNICATION/SIGNAL TRANSDUCTION MECHANISM	INTERACTION WITH THE ENVIRONMENT	SUBCELLULAR LOCALIZATION
mc11001874	PROTEIN WITH BINDING FUNCTION OR COFACTOR REQUIREMENT (structural or catalytic)
mc11001875	PROTEIN WITH BINDING FUNCTION OR COFACTOR REQUIREMENT (structural or catalytic)	SUBCELLULAR LOCALIZATION
mc11001878	METABOLISM	SUBCELLULAR LOCALIZATION
mc11001879	SUBCELLULAR LOCALIZATION
mc11001881	SUBCELLULAR LOCALIZATION
mc11001882	METABOLISM
mc11001883	PROTEIN SYNTHESIS	SUBCELLULAR LOCALIZATION
mc11001884	METABOLISM	PROTEIN FATE (folding modification destination)	SUBCELLULAR LOCALIZATION
mc11001894	PROTEIN WITH BINDING FUNCTION OR COFACTOR REQUIREMENT (structural or catalytic)	CELLULAR TRANSPORT TRANSPORT FACILITIES AND TRANSPORT ROUTES	INTERACTION WITH THE ENVIRONMENT	BIOGENESIS OF CELLULAR COMPONENTS	SUBCELLULAR LOCALIZATION
mc11001895	PROTEIN WITH BINDING FUNCTION OR COFACTOR REQUIREMENT (structural or catalytic)	SYSTEMIC INTERACTION WITH THE ENVIRONMENT	BIOGENESIS OF CELLULAR COMPONENTS	TISSUE DIFFERENTIATION	SUBCELLULAR LOCALIZATION	TISSUE LOCALIZATION
mc11001896	CELL CYCLE AND DNA PROCESSING	TRANSCRIPTION	PROTEIN WITH BINDING FUNCTION OR COFACTOR REQUIREMENT (structural or catalytic)	CELL FATE	DEVELOPMENT (Systemic)	SUBCELLULAR LOCALIZATION
mc11001899	PROTEIN WITH BINDING FUNCTION OR COFACTOR REQUIREMENT (structural or catalytic)	REGULATION OF METABOLISM AND PROTEIN FUNCTION	BIOGENESIS OF CELLULAR COMPONENTS	CELL TYPE LOCALIZATION
mc11001900	PROTEIN WITH BINDING FUNCTION OR COFACTOR REQUIREMENT (structural or catalytic)	REGULATION OF METABOLISM AND PROTEIN FUNCTION	BIOGENESIS OF CELLULAR COMPONENTS	SUBCELLULAR LOCALIZATION	CELL TYPE LOCALIZATION
mc11001902	METABOLISM	ENERGY	PROTEIN FATE (folding modification destination)	PROTEIN WITH BINDING FUNCTION OR COFACTOR REQUIREMENT (structural or catalytic)	REGULATION OF METABOLISM AND PROTEIN FUNCTION	SUBCELLULAR LOCALIZATION
mc11001904	PROTEIN WITH BINDING FUNCTION OR COFACTOR REQUIREMENT (structural or catalytic)	CELLULAR COMMUNICATION/SIGNAL TRANSDUCTION MECHANISM	INTERACTION WITH THE ENVIRONMENT	SUBCELLULAR LOCALIZATION
mc11001906	TRANSCRIPTION	PROTEIN WITH BINDING FUNCTION OR COFACTOR REQUIREMENT (structural or catalytic)	DEVELOPMENT (Systemic)	SUBCELLULAR LOCALIZATION
mc11001907	TRANSCRIPTION	PROTEIN WITH BINDING FUNCTION OR COFACTOR REQUIREMENT (structural or catalytic)	DEVELOPMENT (Systemic)	SUBCELLULAR LOCALIZATION
mc11001911	PROTEIN WITH BINDING FUNCTION OR COFACTOR REQUIREMENT (structural or catalytic)	CELLULAR COMMUNICATION/SIGNAL TRANSDUCTION MECHANISM	INTERACTION WITH THE ENVIRONMENT	SUBCELLULAR LOCALIZATION
mc11001912	METABOLISM	CELL CYCLE AND DNA PROCESSING	TRANSCRIPTION	PROTEIN FATE (folding modification destination)	PROTEIN WITH BINDING FUNCTION OR COFACTOR REQUIREMENT (structural or catalytic)	SUBCELLULAR LOCALIZATION
mc11001914	CELLULAR TRANSPORT TRANSPORT FACILITIES AND TRANSPORT ROUTES	SUBCELLULAR LOCALIZATION
mc11001915	PROTEIN WITH BINDING FUNCTION OR COFACTOR REQUIREMENT (structural or catalytic)	SUBCELLULAR LOCALIZATION
mc11001917	PROTEIN WITH BINDING FUNCTION OR COFACTOR REQUIREMENT (structural or catalytic)	SUBCELLULAR LOCALIZATION
mc11001920	METABOLISM	PROTEIN WITH BINDING FUNCTION OR COFACTOR REQUIREMENT (structural or catalytic)	CELLULAR COMMUNICATION/SIGNAL TRANSDUCTION MECHANISM	INTERACTION WITH THE ENVIRONMENT	CELL FATE	DEVELOPMENT (Systemic)	ORGAN DIFFERENTIATION	SUBCELLULAR LOCALIZATION
mc11001924	PROTEIN FATE (folding modification destination)	PROTEIN WITH BINDING FUNCTION OR COFACTOR REQUIREMENT (structural or catalytic)	REGULATION OF METABOLISM AND PROTEIN FUNCTION	SUBCELLULAR LOCALIZATION
mc11001927	SUBCELLULAR LOCALIZATION
mc11001931	PROTEIN WITH BINDING FUNCTION OR COFACTOR REQUIREMENT (structural or catalytic)	REGULATION OF METABOLISM AND PROTEIN FUNCTION	INTERACTION WITH THE ENVIRONMENT
mc11001932	PROTEIN WITH BINDING FUNCTION OR COFACTOR REQUIREMENT (structural or catalytic)	CELLULAR COMMUNICATION/SIGNAL TRANSDUCTION MECHANISM	SUBCELLULAR LOCALIZATION
mc11001934	METABOLISM	SUBCELLULAR LOCALIZATION
mc11001938	CELLULAR COMMUNICATION/SIGNAL TRANSDUCTION MECHANISM	SUBCELLULAR LOCALIZATION
mc11001939	TRANSCRIPTION	PROTEIN WITH BINDING FUNCTION OR COFACTOR REQUIREMENT (structural or catalytic)	CELLULAR TRANSPORT TRANSPORT FACILITIES AND TRANSPORT ROUTES	SUBCELLULAR LOCALIZATION
mc11001946	TRANSCRIPTION	SUBCELLULAR LOCALIZATION
mc11001950	TRANSCRIPTION	PROTEIN WITH BINDING FUNCTION OR COFACTOR REQUIREMENT (structural or catalytic)	CELL FATE	DEVELOPMENT (Systemic)	SUBCELLULAR LOCALIZATION
mc11001951	TRANSCRIPTION	PROTEIN WITH BINDING FUNCTION OR COFACTOR REQUIREMENT (structural or catalytic)	CELL FATE	DEVELOPMENT (Systemic)	SUBCELLULAR LOCALIZATION
mc11001952	TRANSCRIPTION	PROTEIN WITH BINDING FUNCTION OR COFACTOR REQUIREMENT (structural or catalytic)	CELL FATE	DEVELOPMENT (Systemic)	SUBCELLULAR LOCALIZATION
mc11001953	TRANSCRIPTION	PROTEIN WITH BINDING FUNCTION OR COFACTOR REQUIREMENT (structural or catalytic)	CELL FATE	DEVELOPMENT (Systemic)	SUBCELLULAR LOCALIZATION
mc11001954	TRANSCRIPTION	PROTEIN WITH BINDING FUNCTION OR COFACTOR REQUIREMENT (structural or catalytic)	CELL FATE	DEVELOPMENT (Systemic)	ORGAN DIFFERENTIATION	SUBCELLULAR LOCALIZATION
mc11001956	CELL CYCLE AND DNA PROCESSING	TRANSCRIPTION	PROTEIN WITH BINDING FUNCTION OR COFACTOR REQUIREMENT (structural or catalytic)	CELL FATE	DEVELOPMENT (Systemic)	CELL TYPE DIFFERENTIATION	SUBCELLULAR LOCALIZATION
mc11001959	TRANSCRIPTION	PROTEIN WITH BINDING FUNCTION OR COFACTOR REQUIREMENT (structural or catalytic)	DEVELOPMENT (Systemic)	SUBCELLULAR LOCALIZATION
mc11001961	TRANSCRIPTION	PROTEIN WITH BINDING FUNCTION OR COFACTOR REQUIREMENT (structural or catalytic)	CELL FATE	DEVELOPMENT (Systemic)	SUBCELLULAR LOCALIZATION
mc11001962	TRANSCRIPTION	PROTEIN WITH BINDING FUNCTION OR COFACTOR REQUIREMENT (structural or catalytic)	DEVELOPMENT (Systemic)	SUBCELLULAR LOCALIZATION
mc11001969	PROTEIN WITH BINDING FUNCTION OR COFACTOR REQUIREMENT (structural or catalytic)	CELLULAR COMMUNICATION/SIGNAL TRANSDUCTION MECHANISM	SYSTEMIC INTERACTION WITH THE ENVIRONMENT	SUBCELLULAR LOCALIZATION	CELL TYPE LOCALIZATION
mc11001970	CELLULAR TRANSPORT TRANSPORT FACILITIES AND TRANSPORT ROUTES	CELLULAR COMMUNICATION/SIGNAL TRANSDUCTION MECHANISM
mc11001971	PROTEIN SYNTHESIS	PROTEIN FATE (folding modification destination)	SUBCELLULAR LOCALIZATION
mc11001972	CELL CYCLE AND DNA PROCESSING	TRANSCRIPTION	PROTEIN WITH BINDING FUNCTION OR COFACTOR REQUIREMENT (structural or catalytic)	BIOGENESIS OF CELLULAR COMPONENTS	SUBCELLULAR LOCALIZATION
mc11001973	TRANSCRIPTION	PROTEIN WITH BINDING FUNCTION OR COFACTOR REQUIREMENT (structural or catalytic)	SUBCELLULAR LOCALIZATION
mc11001974	PROTEIN WITH BINDING FUNCTION OR COFACTOR REQUIREMENT (structural or catalytic)	CELLULAR TRANSPORT TRANSPORT FACILITIES AND TRANSPORT ROUTES	BIOGENESIS OF CELLULAR COMPONENTS	SUBCELLULAR LOCALIZATION
mc11001978	METABOLISM	PROTEIN WITH BINDING FUNCTION OR COFACTOR REQUIREMENT (structural or catalytic)
mc11001979	PROTEIN WITH BINDING FUNCTION OR COFACTOR REQUIREMENT (structural or catalytic)	SUBCELLULAR LOCALIZATION
mc11001981	TRANSCRIPTION	PROTEIN WITH BINDING FUNCTION OR COFACTOR REQUIREMENT (structural or catalytic)	SUBCELLULAR LOCALIZATION
mc11001984	PROTEIN SYNTHESIS	SUBCELLULAR LOCALIZATION
mc11001985	PROTEIN WITH BINDING FUNCTION OR COFACTOR REQUIREMENT (structural or catalytic)	CELLULAR COMMUNICATION/SIGNAL TRANSDUCTION MECHANISM	SUBCELLULAR LOCALIZATION
mc11001986	TRANSCRIPTION	PROTEIN WITH BINDING FUNCTION OR COFACTOR REQUIREMENT (structural or catalytic)	SYSTEMIC INTERACTION WITH THE ENVIRONMENT	SUBCELLULAR LOCALIZATION
mc11001990	PROTEIN FATE (folding modification destination)	PROTEIN WITH BINDING FUNCTION OR COFACTOR REQUIREMENT (structural or catalytic)	CELLULAR TRANSPORT TRANSPORT FACILITIES AND TRANSPORT ROUTES	SUBCELLULAR LOCALIZATION
[truncated: 10,478 more rows]
[truncated: 4 more columns]
